# Supplementary material for: Intra-individual polymorphism in diploid and apomictic polyploid hawkweeds (Hieracium, Lactuceae, Asteraceae): disentangling phylogenetic signal, reticulation, and noise
Source: BMC Evol Biol. 2009 Sep 22;9:239. doi: 10.1186/1471-2148-9-239 (PMC2759941; doi:10.1186/1471-2148-9-239)
Supplement: Additional file 4 — Alignment of Hieracium ETS sequences. A FASTA file is given comprising two sequences for each accession (i) one with all polymorphic sites included (lower case letters indicate weak [i.e., second peak small] or indel polymorphisms): the sequence name is composed of the abbreviated species name and the number of the accession/plant, and (ii) one resolved for the major sequence in case of skewed ratios: same label, but preceded by an 'M'. Additionally, cloned sequences are given for the respective accessions: same label, but preceded by the clone number. The positions in the alignment correspond to Table 1, Figure 4, and Additional files 2 and 3. [file 1471-2148-9-239-S4.ZIP]

Archive with 1 entries (1 files):
- Fehrer_Add-file-4.fas
