# Supplementary material for: Intra-individual polymorphism in diploid and apomictic polyploid hawkweeds (Hieracium, Lactuceae, Asteraceae): disentangling phylogenetic signal, reticulation, and noise
Source: BMC Evol Biol. 2009 Sep 22;9:239. doi: 10.1186/1471-2148-9-239 (PMC2759941; doi:10.1186/1471-2148-9-239)
Supplement: Additional file 4 — Alignment of Hieracium ETS sequences. A FASTA file is given comprising two sequences for each accession (i) one with all polymorphic sites included (lower case letters indicate weak [i.e., second peak small] or indel polymorphisms): the sequence name is composed of the abbreviated species name and the number of the accession/plant, and (ii) one resolved for the major sequence in case of skewed ratios: same label, but preceded by an 'M'. Additionally, cloned sequences are given for the respective accessions: same label, but preceded by the clone number. The positions in the alignment correspond to Table 1, Figure 4, and Additional files 2 and 3. [file 1471-2148-9-239-S4.ZIP › Fehrer_Add-file-4.fas]

>lch1160
GCATTCTGGGGGTCGTTTCGGCTTGTGGTTGTTTTCTTGGCCTTGGTGCCAAGGGGGTGG
CTGTAAGTTGGGTGGTCTTCGGGGATGACGACCGTAAAGGTGCATGAGTGGTGTTTGGTT
TGTTACGGGTGGTTGGTGATCTGCTTGAGCAGCGCCTTCTACGCGTTCATACCTYyTCAG
TTGTGCGACAAGACTTTATTTGTCTTGAGCATGTGGTGGGTTTCCTGTGTTGCATACCTA
ATCGATGGCATyGTTTGGCTTT-GATCAAAGCCCCTTTCGTGATGCGTCGCTTGCGGCGT
TrAACGrACCTCGAAACGGTCTCTGTGGTCCATGTATTCGTTGCGmATGCATCGATGGCA
TGGCCCTCGGAGCGTCGTTTGGACTCTTGGATACGGAACCTG--ATGTGGGCTGTAGTTT
CTTCATTGATGCTATTGTTGCCCTCGTTGAGCGTTCTyGCTTCTCTAAACGACCGACTAT
CATGyATTGGCATGCCTGTGCATGGTG-----GGCTGTGTCGAAGAGGAATGCTACCTGG
TTGATCCTGCCAGTAGTCATATGCTTGTCTCAA
>Mlch1160
GCATTCTGGGGGTCGTTTCGGCTTGTGGTTGTTTTCTTGGCCTTGGTGCCAAGGGGGTGG
CTGTAAGTTGGGTGGTCTTCGGGGATGACGACCGTAAAGGTGCATGAGTGGTGTTTGGTT
TGTTACGGGTGGTTGGTGATCTGCTTGAGCAGCGCCTTCTACGCGTTCATACCTCTTCAG
TTGTGCGACAAGACTTTATTTGTCTTGAGCATGTGGTGGGTTTCCTGTGTTGCATACCTA
ATCGATGGCATCGTTTGGCTTT-GATCAAAGCCCCTTTCGTGATGCGTCGCTTGCGGCGT
TGAACGGACCTCGAAACGGTCTCTGTGGTCCATGTATTCGTTGCGCATGCATCGATGGCA
TGGCCCTCGGAGCGTCGTTTGGACTCTTGGATACGGAACCTG--ATGTGGGCTGTAGTTT
CTTCATTGATGCTATTGTTGCCCTCGTTGAGCGTTCTCGCTTCTCTAAACGACCGACTAT
CATGCATTGGCATGCCTGTGCATGGTG-----GGCTGTGTCGAAGAGGAATGCTACCTGG
TTGATCCTGCCAGTAGTCATATGCTTGTCTCAA
>hum1064
GCATTCTGGGGGTCGTTTCGGCTTGTGGTTGTTTTCTTGGCCTTGGTGCCAAGGGGGTGG
CTGTAAGTTGGGTGGTCTTCGGGGATGACGACCGTAAAGGTGCATGAGTGGTGTTTGGTT
TGTTACGGGTGGTTGGTGATCTGCTTGAGCAGCGCCTTCTACGCGTTCATACCTCTTCAG
TTGTGCGACAAGACTTTATTTGTCTTGAGCATGTGGTGGGTTTCCTGTGTTGCATACCTA
ATCGATGGCATCGTTTGGCTTT-GATCAAAGCCCCTTTCGTGATGCGTCGCTTGCGGCGT
TGAACGGACCTCGAAACGGTCTCTGTGGTCCATGTATTCGTTGCGCATGCATCGATGGCA
TGGCCCTCGGAGCGTCGTTTGGACTCTTGGATACkGAACCTG--ATGTGGGCTGTAGTTT
CTTCATTGATGCTATTGTTGCCCTyGTTGAGCGTTCTCGCTTCTCTAAACGACCGACTAT
CATGCATTGGCATGCCTGTGCATGGTG-----GGCTGTGTCGAAGAGGAATGCTACCTGG
TTGATCCTGCCAGTAGTCATATGCTTGTCTCAA
>Mhum1064
GCATTCTGGGGGTCGTTTCGGCTTGTGGTTGTTTTCTTGGCCTTGGTGCCAAGGGGGTGG
CTGTAAGTTGGGTGGTCTTCGGGGATGACGACCGTAAAGGTGCATGAGTGGTGTTTGGTT
TGTTACGGGTGGTTGGTGATCTGCTTGAGCAGCGCCTTCTACGCGTTCATACCTCTTCAG
TTGTGCGACAAGACTTTATTTGTCTTGAGCATGTGGTGGGTTTCCTGTGTTGCATACCTA
ATCGATGGCATCGTTTGGCTTT-GATCAAAGCCCCTTTCGTGATGCGTCGCTTGCGGCGT
TGAACGGACCTCGAAACGGTCTCTGTGGTCCATGTATTCGTTGCGCATGCATCGATGGCA
TGGCCCTCGGAGCGTCGTTTGGACTCTTGGATACGGAACCTG--ATGTGGGCTGTAGTTT
CTTCATTGATGCTATTGTTGCCCTCGTTGAGCGTTCTCGCTTCTCTAAACGACCGACTAT
CATGCATTGGCATGCCTGTGCATGGTG-----GGCTGTGTCGAAGAGGAATGCTACCTGG
TTGATCCTGCCAGTAGTCATATGCTTGTCTCAA
>hum1188
GCATTCTGGGGGTCGTTTCGGCTTGTGGTTGTTTTCTTGGCCTTGGTGCCAAGGGGGTGG
CTGTAAGTTGGGTGGTCTTCGGGGATGACGACCGTAAAGGTGCATGAGTGGTGTTTGGTT
TGTTACGGGTGGTTGGTGATCTGCTTGAGCAGCGCCTTCTACGCGTTCATACCTCTTCAG
TTGTGCGACAAGACTTTATTTGTCTTGAGCATGTGGTGGGTTTCCTGTGTTGCATACCTA
ATCGATGGCATCGTTTGGCTTT-GATCAAAGCCCCTTTCGTGATGCGTCGCTTGCGGCGT
TGAACGGACCTCGAAACGGTCTCTGTGGTCCATGTrTTCGTTGCGCATGCATCGATGGCA
TGGCCCTCGGAGCGTCGTTTGGACTCTTGGATACGGAACCTG--ATGTGGGCTGTAGTTT
CTTCATTGATGCTATTGTTGCCCTCGTTGAGCGTTCTCGCTTCTCTAAACGACCGACTAT
CATGCATTGGCATGCCTGTGCATGGTG-----GGCTGTGTCGAAGAGGAATGCTACCTGG
TTGATCCTGCCAGTAGTCATATGCTTGTCTCAA
>Mhum1188
GCATTCTGGGGGTCGTTTCGGCTTGTGGTTGTTTTCTTGGCCTTGGTGCCAAGGGGGTGG
CTGTAAGTTGGGTGGTCTTCGGGGATGACGACCGTAAAGGTGCATGAGTGGTGTTTGGTT
TGTTACGGGTGGTTGGTGATCTGCTTGAGCAGCGCCTTCTACGCGTTCATACCTCTTCAG
TTGTGCGACAAGACTTTATTTGTCTTGAGCATGTGGTGGGTTTCCTGTGTTGCATACCTA
ATCGATGGCATCGTTTGGCTTT-GATCAAAGCCCCTTTCGTGATGCGTCGCTTGCGGCGT
TGAACGGACCTCGAAACGGTCTCTGTGGTCCATGTATTCGTTGCGCATGCATCGATGGCA
TGGCCCTCGGAGCGTCGTTTGGACTCTTGGATACGGAACCTG--ATGTGGGCTGTAGTTT
CTTCATTGATGCTATTGTTGCCCTCGTTGAGCGTTCTCGCTTCTCTAAACGACCGACTAT
CATGCATTGGCATGCCTGTGCATGGTG-----GGCTGTGTCGAAGAGGAATGCTACCTGG
TTGATCCTGCCAGTAGTCATATGCTTGTCTCAA
>tom1066
GCATTCTGGGGGTCGTTTCGGCTTGTGGTTGTTTTCTTGGCCTTGGTGCCAAGGGGGTGG
CTGTAAGTTGGGTGGTCTTCGGGGATGACGACCGTAAAGGTGCATGAGTGGTGTTTGGTT
TGTTACGGGTGGTTGGKGATCTGCTTGAGCAGCGCCTTCTACGCGTTCATACCTCTTCAG
TTGTGCGACAAGACTTTATTTGTCTTSAGCATGTGGTGGGTTTCCTGTGTTGCATACCTA
ATCGATGGCATCGTTTGGCTTT-GATCAAWGCCCCTTTCGTGATGCGTCGCTTGCGGCGT
TGAACGGACCTCGAAACGGTCTCTGTGGTCCATGTATTCGTTGCGCATGCATCGATGGCA
TGGCCCTCGGAGCGTCGTTTGGACTCTTGGATACGrAACCTG--ATGTGGGCTGTAGTTT
CTTCATTGATGCTATTGTTGCCCTYGTTGAGCGTTCTCGCTTCTCTAAACGACCGACTAT
CATGyATTGGCATGCCTGTGCATGGTG-----GGCTGTGTCGAAGAGGAATGCTACCTGG
TTGATCCTGCCAGTAGTCATATGCTTGTCTCAA
>Mtom1066
GCATTCTGGGGGTCGTTTCGGCTTGTGGTTGTTTTCTTGGCCTTGGTGCCAAGGGGGTGG
CTGTAAGTTGGGTGGTCTTCGGGGATGACGACCGTAAAGGTGCATGAGTGGTGTTTGGTT
TGTTACGGGTGGTTGGTGATCTGCTTGAGCAGCGCCTTCTACGCGTTCATACCTCTTCAG
TTGTGCGACAAGACTTTATTTGTCTTGAGCATGTGGTGGGTTTCCTGTGTTGCATACCTA
ATCGATGGCATCGTTTGGCTTT-GATCAAAGCCCCTTTCGTGATGCGTCGCTTGCGGCGT
TGAACGGACCTCGAAACGGTCTCTGTGGTCCATGTATTCGTTGCGCATGCATCGATGGCA
TGGCCCTCGGAGCGTCGTTTGGACTCTTGGATACGGAACCTG--ATGTGGGCTGTAGTTT
CTTCATTGATGCTATTGTTGCCCTCGTTGAGCGTTCTCGCTTCTCTAAACGACCGACTAT
CATGCATTGGCATGCCTGTGCATGGTG-----GGCTGTGTCGAAGAGGAATGCTACCTGG
TTGATCCTGCCAGTAGTCATATGCTTGTCTCAA
>sch1025
GCATTCTGGGGGTCGTTTCGGCTTGTGGTTGTTTTCTTGGCCTTGGTGCCAAGGGGGTGG
CTGTAAGTyGGGTGGTCTTCGGGGATGACGACCGTAAAGGTGCATGAGTGGTGTTTGGTT
TGTTACGGGTGGTTGGTGATCTGCTTGAGCAGCGCCTTCTACGCGTTCATACCTCTTCAG
yTGTGCGACAAGACTTTATTTGTCTTGAGCATGTGGTGGGTTTCCTGTGTTGCATACCTA
ATCGATGGCATCGTTTGGCTTT-GATCAAAGCCCCTTTCGTGATGCGTCGCTTGCGGCGT
TGAACGGACCkCGAAACGGTCTCTGTrGTCCATGTAwTCGTTGCGCATGCATCGATGGCA
TGGCCCTCGGAGCGTCGTTTGGACTCTTGGATACGGAACCTG--ATGTGGGCTGTAGTTT
CTTCATTGATGCTATTGTTGCCCTCGTTGAGCGTTCTCGCTTCTCTAAACGACCGACyAT
CATGCATTGGCATGCCTGTGCmTGGTG-----GGCTGTGTCGAAGArGAATGCTACCTGG
TTGATCCTGCCAGTAGTCATATGCTTGTCTCAA
>Msch1025
GCATTCTGGGGGTCGTTTCGGCTTGTGGTTGTTTTCTTGGCCTTGGTGCCAAGGGGGTGG
CTGTAAGTTGGGTGGTCTTCGGGGATGACGACCGTAAAGGTGCATGAGTGGTGTTTGGTT
TGTTACGGGTGGTTGGTGATCTGCTTGAGCAGCGCCTTCTACGCGTTCATACCTCTTCAG
TTGTGCGACAAGACTTTATTTGTCTTGAGCATGTGGTGGGTTTCCTGTGTTGCATACCTA
ATCGATGGCATCGTTTGGCTTT-GATCAAAGCCCCTTTCGTGATGCGTCGCTTGCGGCGT
TGAACGGACCTCGAAACGGTCTCTGTGGTCCATGTATTCGTTGCGCATGCATCGATGGCA
TGGCCCTCGGAGCGTCGTTTGGACTCTTGGATACGGAACCTG--ATGTGGGCTGTAGTTT
CTTCATTGATGCTATTGTTGCCCTCGTTGAGCGTTCTCGCTTCTCTAAACGACCGACTAT
CATGCATTGGCATGCCTGTGCATGGTG-----GGCTGTGTCGAAGAGGAATGCTACCTGG
TTGATCCTGCCAGTAGTCATATGCTTGTCTCAA
>3ste1233
----------------TTCGGCTTGTGGTTGTTTTCTTGGCCTTGGTGCCAAGGGGGTGG
CTGTAAGTTGGGTGGTCTTCGGGGATGACGACCGTAAAGGTGCATGAGTGGTGTTTGGTT
TGTTACGGGTGGTTGGTGATCTGCTTGAGCAGCGCCTTCTACGCGTTCATACCTCTTCAG
TTGTGCGACAAGACTTTATTTGTCTTGAGCATGTGGTGGGTTTCCTGTGTTGCATACCTA
ATCGATGGCATCGTTTGGCTTT-GATCAAAGCCCCTTTCGTGATGCGTCGCTTGCGGCGT
TGAACGGACCTCGAAACGGTCTCTGTGGTCCATGTATTCGTTGCGCATGCATCGATGGCA
TGGCCCTCGGAGCGTCGTTTGGACTCTTGGATACGGAACCTG--ATGTGGGCTGTAGTTT
CTTCATTGATGCTATTGTTGCCCTCGTTGAGCGTTCTCGCTTCTCTAAACGACCGACTAT
CATGCATTGGCATGCCTGTGCATGGTG-----GGCTGTGTCGAAGAGGAATGCTACCTGG
TTGATCCTGCCAGTAGTCATATGCTTGTCTCAA
>1ste1233
----------------TTCGGCTTGTGGTTGTTTTCTTGGCCTTGGTGCCAAGGGGGTGG
CTGTAAGTTGGGTGGTCTTCGGGGATGACGACCGTAAAGGTGCATGAGTGGTGTTTGGTT
TGTTACGGGTGGTTGGTGATCTGCTTGAGCAGCGCCTTCTACGCGTTCATACCTCTTCAG
TTGTGCGACAAGACTTTATTTGTCTTGAGCATGTGGTGGGTTTCCTGTGTTGCATACCTA
ATCGATGGCATCGTTTGGCTTTTGATCAAAGCCCCTTTCGTGATGCGTCGCTTGCGGCGT
TAAACGGACCTCGAAACGGTCTCTGTGGTCCATGTATTCGTTGCGCATGCATCGATGGCA
TGGCCCTCGGAGCGTCGTTTGGACTCTTGGATACGGAACCTG--ATGTGGGCTGTAGTTT
CTTCATTGATGCTATTGTTGCCCTCGTTGAGCGTTCTCGCTTCTCTAAACGACCGACTAT
CATGCATTGGCATGCCTGTGCATGGTG-----GGCTGTGTCGAAGAGGAATGCTACCTGG
TTGATCCTGCCAGTAGTCATATGCTTGTCTCAA
>2ste1233
----------------TTCGGCTTGTGGTTGTTTTCTTGGCCTTGGTGCCAAGGGGGTGG
CTGTAAGTTGGGTGGTCTTCGGGGATGACGACCGTAAAGGTGCATGAGTGGTGTTTGGTT
TGTTACGGGTGGTTGGTGATCTGCTTGAGCAGCGCCTTCTACGCGTTCATACCTCTTCAG
TTGTGCGACAAGACTTTATTTGTCTTGAGCATGTGGTGGGTTTCCTGTGTTGCATACCTA
ATCGATGGCATCGTTTGGCTTT-GATCAAAGCCCCTTTCGTGATGCGTCGCTTGCGGCGT
TAAACGGACCTCGAAACGGTCTCTGTGGTCCATGTATTCGTTGCGCATGCATCGATGGCA
TGGCCCTCGGAGCGTCGTTTGGACTCTTGGATACGGAACCTG--ATGTGGGCTGTAGTTT
CTTCAATGATGCTATTGTTGCCCTCGTTGAGCGTTCTCGCTTCTCTAAACGACCGACTAT
CATGCATTGGCATGCCTGTGCATGGTG-----GGCTGTGTCGAAGAGGAATGCTACCTGG
TTGATCCTGCCAGTAGTCATATGCTTGTCTCAA
>ste1233
GCATTCTGGGGGTCGTTTCGGCTTGTGGTTGTTTTCTTGGCCTTGGTGCCAAGGGGGTGG
CTGTAAGTTGGGTGGTCTTCGGGGATGACGACCGTAAAGGTGCATGAGTGGTGTTTGGTT
TGTTACGGGTGGTTGGTGATCTGCTTGAGCAGCGCCTTCTACGCGTTCATACCTCTTCAG
TTGTGCGACAAGACTTTATTTGTCTTGAGCATGTGGTGGGTTTCCTGTGTTGCATACCTA
ATCGATGGCATCGTTTGGCTTTtGATCAAAGCCCCTTTCGTGATGCGTCGCTTGCGGCGT
TRAACGGACCTCGAAACGGTCTCTGTGGTCCATGTATTCGTTGCGCATGCATCGATGGCA
TGGCCCTCGGAGCGTCGTTTGGACTCTTGGATACGGAACCTG--ATGTGGGCTGTAGTTT
CTTCAWTGATGCTATTGTTGCCCTCGTTGAGyGTTCTCGCTTCTCTAAACGACCGACTAT
CATGCATTGGCATGCCTGTGCATGGTG-----GGCTGTGTCGAAGAGGAATGCTACCTGG
TTGATCCTGCCAGTAGTCATATGCTTGTCTCAA
>Mste1233
GCATTCTGGGGGTCGTTTCGGCTTGTGGTTGTTTTCTTGGCCTTGGTGCCAAGGGGGTGG
CTGTAAGTTGGGTGGTCTTCGGGGATGACGACCGTAAAGGTGCATGAGTGGTGTTTGGTT
TGTTACGGGTGGTTGGTGATCTGCTTGAGCAGCGCCTTCTACGCGTTCATACCTCTTCAG
TTGTGCGACAAGACTTTATTTGTCTTGAGCATGTGGTGGGTTTCCTGTGTTGCATACCTA
ATCGATGGCATCGTTTGGCTTT-GATCAAAGCCCCTTTCGTGATGCGTCGCTTGCGGCGT
TGAACGGACCTCGAAACGGTCTCTGTGGTCCATGTATTCGTTGCGCATGCATCGATGGCA
TGGCCCTCGGAGCGTCGTTTGGACTCTTGGATACGGAACCTG--ATGTGGGCTGTAGTTT
CTTCAWTGATGCTATTGTTGCCCTCGTTGAGCGTTCTCGCTTCTCTAAACGACCGACTAT
CATGCATTGGCATGCCTGTGCATGGTG-----GGCTGTGTCGAAGAGGAATGCTACCTGG
TTGATCCTGCCAGTAGTCATATGCTTGTCTCAA
>TraBoa
GCTTTCTGGGGGTCGTTTCGGCTTGTGGTTGTTTTCTTGGCCTTGGTGCCAAGGGGGTGG
CTGTAAGTTGGGTGGTCTTCGGGGATGACGACCGTAAAGGTGCATGAGTGGTGTTTGGTT
TGTTACGGGTGGTTGGTGATCTGCyTGAGCAGCGCCTTCTACGCGTTCATACCTCTTCAG
TTGTGCGACAAGACTTTATTTGTCTwGAGCATGTGGTGGGTTTCCTGTGTTGCATACCTA
ATCGATGGCATCGTTTGGCTTT-GATCAAAGCCCCTTTCGTGATGCGTCGCTTGCGGCGT
TGAACGGACCTCGAAACGGTCTCTGTGGTCCATGTATTCGTTGCGCATGCATCGATGGCA
TGGCCCTCGGAGCGTCGTTTGGACTCTTGGATACGGAACCTG--ATGTGGGCTGTAGTTT
CTTCATTGATGCTATTGTTkCCCTCGTTGAGTGTTCTyGCyTCTCTAAACGACCGACTAT
CATGCATTGGCATGCCTGTGCATGGTG-----GGTTGTGTCGAAGAGGAATGCTACCTGG
TTGATCCTGCCAGTAGTCATATGCTTGTCTCAA
>MTraBoa
GCTTTCTGGGGGTCGTTTCGGCTTGTGGTTGTTTTCTTGGCCTTGGTGCCAAGGGGGTGG
CTGTAAGTTGGGTGGTCTTCGGGGATGACGACCGTAAAGGTGCATGAGTGGTGTTTGGTT
TGTTACGGGTGGTTGGTGATCTGCTTGAGCAGCGCCTTCTACGCGTTCATACCTCTTCAG
TTGTGCGACAAGACTTTATTTGTCTTGAGCATGTGGTGGGTTTCCTGTGTTGCATACCTA
ATCGATGGCATCGTTTGGCTTT-GATCAAAGCCCCTTTCGTGATGCGTCGCTTGCGGCGT
TGAACGGACCTCGAAACGGTCTCTGTGGTCCATGTATTCGTTGCGCATGCATCGATGGCA
TGGCCCTCGGAGCGTCGTTTGGACTCTTGGATACGGAACCTG--ATGTGGGCTGTAGTTT
CTTCATTGATGCTATTGTTGCCCTCGTTGAGTGTTCTCGCTTCTCTAAACGACCGACTAT
CATGCATTGGCATGCCTGTGCATGGTG-----GGTTGTGTCGAAGAGGAATGCTACCTGG
TTGATCCTGCCAGTAGTCATATGCTTGTCTCAA
>tra1077
GCTTTCTGGGGGTCGTTTCGGCTTGTGGTTGTTTTCTTGGCCTTGGTGCCAAGGGGGTGG
CTGTAAGTTGGGTGGTCTTCGGGGATGACGAyCGTAAAGGTGCATGAGTGGTGTTTGGTT
TGTTACGGGTGGTTGGTGATCTGCTTGAGCAGCGCCTTCTACGCGTTCATACCTCTTCAG
TTGTGCGACAAGACTTTATTTGTCTTGAGCATGTGGTGGGTTTCCTGTGTTGCATACCTA
ATCGATGGCATCGTTTGGCTTT-rATCAAAGCCCCTyTCGTGATGCGTCGCTTGCGGCGT
TGAACGGACCTCGAAACGGTCTCTkTGGTCCATGTATTCGTTGCGCATGCATCGATGGCA
TGGCCCTCGGAGCGTyGTTTGGACTCTTGGATACGGAACCTG--ATGTGGGCTGTAGTTT
CTTCATTGATGCTATTGTTGCCCTCGTTGAGyGTTCTCGCTTCTCTAAACGACCGACTAT
CATGCATTGGCATGCCTGTGCATGGTG-----GGyTGTGTCGAAGAGGAATGCTACCTGG
TTGATCCTGCCAGTAGTCATATGCTTGTCTCAA
>Mtra1077
GCTTTCTGGGGGTCGTTTCGGCTTGTGGTTGTTTTCTTGGCCTTGGTGCCAAGGGGGTGG
CTGTAAGTTGGGTGGTCTTCGGGGATGACGACCGTAAAGGTGCATGAGTGGTGTTTGGTT
TGTTACGGGTGGTTGGTGATCTGCTTGAGCAGCGCCTTCTACGCGTTCATACCTCTTCAG
TTGTGCGACAAGACTTTATTTGTCTTGAGCATGTGGTGGGTTTCCTGTGTTGCATACCTA
ATCGATGGCATCGTTTGGCTTT-GATCAAAGCCCCTTTCGTGATGCGTCGCTTGCGGCGT
TGAACGGACCTCGAAACGGTCTCTGTGGTCCATGTATTCGTTGCGCATGCATCGATGGCA
TGGCCCTCGGAGCGTCGTTTGGACTCTTGGATACGGAACCTG--ATGTGGGCTGTAGTTT
CTTCATTGATGCTATTGTTGCCCTCGTTGAGTGTTCTCGCTTCTCTAAACGACCGACTAT
CATGCATTGGCATGCCTGTGCATGGTG-----GGTTGTGTCGAAGAGGAATGCTACCTGG
TTGATCCTGCCAGTAGTCATATGCTTGTCTCAA
>pre1252
GCATTCTGGGGGTCGTTTCGGCTTGTGGTTGTTTTCTTGGCCTYGGTGCCAAGGGGGTGG
CTGTAAGTTGGGTGGTCTTCGGGGATGACGACCGTAAAGGTGCATGAGTGGTGTTTGGTT
TGTTACGGGTGGTTGGTGATCTGCTTGAGCAGCGCCTTCTACGCGTTCATACCTCTTCAG
TTGTGCGACRAGACTTTATTTGTCTTGAGCATGTGGTGGGTTTCCTGTGTTGCATACCTA
ATCGAyGGCATCGTTTGGCTTT-GATCAAAGCCCCTTTCGTGATGCGTCGCTTGCGGCGT
TGAACGGACCTCGAAACGGTCTCTGTGGTCCATGTATTCGTTGCGCATGCATCGATGGCA
TGGCCCTCGGAGCGTCGTTTGGACTCTTGGATACGGAACCTG--ATGTGGGCTGTAGTTT
CTTCATTGATGCTAYTGTTGCCCTCGTYGAGCGTTCTCGCTTCTCTAAACGACCGACYAT
CATGCWTWGGCATGCCTGTGCATGGTG-----GGCTGTGTCGAAGAGGAATGCTACCTGG
TTGATCCTGCCAGTAGTCATATGCTTGTCTCAA
>Mpre1252
GCATTCTGGGGGTCGTTTCGGCTTGTGGTTGTTTTCTTGGCCTTGGTGCCAAGGGGGTGG
CTGTAAGTTGGGTGGTCTTCGGGGATGACGACCGTAAAGGTGCATGAGTGGTGTTTGGTT
TGTTACGGGTGGTTGGTGATCTGCTTGAGCAGCGCCTTCTACGCGTTCATACCTCTTCAG
TTGTGCGACAAGACTTTATTTGTCTTGAGCATGTGGTGGGTTTCCTGTGTTGCATACCTA
ATCGATGGCATCGTTTGGCTTT-GATCAAAGCCCCTTTCGTGATGCGTCGCTTGCGGCGT
TGAACGGACCTCGAAACGGTCTCTGTGGTCCATGTATTCGTTGCGCATGCATCGATGGCA
TGGCCCTCGGAGCGTCGTTTGGACTCTTGGATACGGAACCTG--ATGTGGGCTGTAGTTT
CTTCATTGATGCTATTGTTGCCCTCGTTGAGCGTTCTCGCTTCTCTAAACGACCGACYAT
CATGCWTWGGCATGCCTGTGCATGGTG-----GGCTGTGTCGAAGAGGAATGCTACCTGG
TTGATCCTGCCAGTAGTCATATGCTTGTCTCAA
>pre1161
GCATTCTGGGGGTCGTTTCGGCTTGTGGTTGTTTTCTTGGCCTTGGTGCCAAGGGGGTGG
CTGTAAGTTGGGTGGTCTTCGGGGATGACGACCGTAAAGGTGCATGAGTGGTGTTTGGTT
TGTTACGGGTGGTTGGTGATCTGCTTGAGCAGCGCCTTCTACGCGTTCwTACCTCTTCAr
TTGTGCGACRAGACTttATTTGTCTTGAGCATGTGGTGGGTTTCCTGTGTTGCATACCTA
ATCGATGGCATYGTTTGGCTTT-GATCAAAGCCCCTTTCGTGATGCGTCGCTTGCGGCGT
TGAACGGACCTCGAAACGGTCTCTGTGGTCCATGTATTCGTTGCGCATGCATCGATGkCA
TGGCCCTCGGAGCGTCGTTTGGACTCTTGGATACGGAACCTG--ATGTGGGCTGTAGTTT
CTTCATTGATGCTAYTGTTGCCCTCGTYGAGCGTTCTCGCTTCTCTAAACGACCGACYAT
CATGCWTWGGCATGCCTGTGCATGGTG-----GGCTGTGTCGAAGAGGAATGCTACCTGG
TTGATCCTGCCAGTAGTCATATGCTTGTCTCAA
>Mpre1161
GCATTCTGGGGGTCGTTTCGGCTTGTGGTTGTTTTCTTGGCCTTGGTGCCAAGGGGGTGG
CTGTAAGTTGGGTGGTCTTCGGGGATGACGACCGTAAAGGTGCATGAGTGGTGTTTGGTT
TGTTACGGGTGGTTGGTGATCTGCTTGAGCAGCGCCTTCTACGCGTTCATACCTCTTCAG
TTGTGCGACRAGACTTTATTTGTCTTGAGCATGTGGTGGGTTTCCTGTGTTGCATACCTA
ATCGATGGCATYGTTTGGCTTT-GATCAAAGCCCCTTTCGTGATGCGTCGCTTGCGGCGT
TGAACGGACCTCGAAACGGTCTCTGTGGTCCATGTATTCGTTGCGCATGCATCGATGGCA
TGGCCCTCGGAGCGTCGTTTGGACTCTTGGATACGGAACCTG--ATGTGGGCTGTAGTTT
CTTCATTGATGCTATTGTTGCCCTCGTTGAGCGTTCTCGCTTCTCTAAACGACCGACYAT
CATGCWTWGGCATGCCTGTGCATGGTG-----GGCTGTGTCGAAGAGGAATGCTACCTGG
TTGATCCTGCCAGTAGTCATATGCTTGTCTCAA
>pre1187
---------------TTTCGGCTTGTGGTTGTTTTCTTGGCCTyGGTGCCAAGGGGGTGG
CTGTAAGTTGGGTGGTCTTCGGGGATGACGACCGTAAAGGTGCATGAGTGGTGTTTGGTT
TGTTACGGGTGGTTGGTGATCTGCTTGAGCAGCGCCTTCTACGCGTTCATACCTCTTCAG
TTGTGCkACrAGAmyTyATTTGTCyTGAGCATGTGGTGGGTTTCCTGTGTTkyATACCTA
ATCkATGGCATysTTTGGCTTt-GATCAAAGCCCCTTTCGyGATGCGTCGCTTGCGGCGT
TGAACGrACCTCGAAACGGTCTCTGwGGTCCATGTATTCGTTGCGCATkCATCGATGGCA
TGGCCCTyGGAGCGTCGTTTGGACTCTTGGATACGGAACCTG--ATGTGGGCTGTAGTTT
CTTCATTGATGCTAyTGTTGCCCTCrTyGAGCGTTCTCGCwTCTCTAAACGACCGACYAT
CATGYWTWGGCATGCctgtgcatggTG-----GGCTGTGTCGAAGAGGAATGCTACCTGG
TTGATCCTGCCAGTAGTCATATGCTTGTCTCAA
>Mpre1187
---------------TTTCGGCTTGTGGTTGTTTTCTTGGCCTTGGTGCCAAGGGGGTGG
CTGTAAGTTGGGTGGTCTTCGGGGATGACGACCGTAAAGGTGCATGAGTGGTGTTTGGTT
TGTTACGGGTGGTTGGTGATCTGCTTGAGCAGCGCCTTCTACGCGTTCATACCTCTTCAG
TTGTGCGACAAGACTTTATTTGTCTTGAGCATGTGGTGGGTTTCCTGTGTTGCATACCTA
ATCGATGGCATCGTTTGGCTTT-GATCAAAGCCCCTTTCGTGATGCGTCGCTTGCGGCGT
TGAACGGACCTCGAAACGGTCTCTGTGGTCCATGTATTCGTTGCGCATGCATCGATGGCA
TGGCCCTCGGAGCGTCGTTTGGACTCTTGGATACGGAACCTG--ATGTGGGCTGTAGTTT
CTTCATTGATGCTATTGTTGCCCTCGTTGAGCGTTCTCGCTTCTCTAAACGACCGACYAT
CATGCWTWGGCATGCCTGTGCATGGTG-----GGCTGTGTCGAAGAGGAATGCTACCTGG
TTGATCCTGCCAGTAGTCATATGCTTGTCTCAA
>1pre1187
----------------TTCGGCTTGTGGTTGTTTTCTTGGCCTTGGTGCCAAGGGGGTGG
CTGTAAGTTGGGTGGTCTTCGGGGATGACGACCGTAAAGGTGCATGAGTGGTGTTTGGTT
TGTTACGGGTGGTTGGTGATCTGCTTGAGCAGCGCCTTCTACGCGTTCATACCTCTTCAG
TTGTGCGACAAGACTTTATTTGTCTTGAGCATGTGGTGGGTTTCCTGTGTTGCATACCTA
ATCGATGGCATCGTTTGGCTTT-GATCAAAGCCCCTTTCGTGATGCGTCGCTTGCGGCGT
TGAACGGACCTCGAAACGGTCTCTGTGGTCCATGTATTCGTTGCGCATGCATCGATGGCA
TGGCCCTCGGAGCGTCGTTTGGACTCTTGGATACGGAACCTG--ATGTGGGCTGTAGTTT
CTTCATTGATGCTATTGTTGCCCTCGTTGAGCGTTCTCGCTTCTCTAAACGACCGACTAT
CATGCATTGGCATGC----------TG-----GGCTGTGTCGAAGAGGAATGCTACCTGG
TTGATCCTGCCAGTAGTCATATGCTTGTCTCAA
>14pre1187
----------------TTCGGCTTGTGGTTGTTTTCTTGGCCTTGGTGCCAAGGGGGTGG
CTGTAAGTTGGGTGGTCTTCGGGGATGACGACCGTAAAGGTGCATGAGTGGTGTTTGGTT
TGTTACGGGTGGTTGGTGATCTGCTTGAGCAGCGCCTTCTACGCGTTCATACCTCTTCAG
TTGTGCGACAAGACTTTATTTGTCTTGAGCATGTGGTGGGTTTCCTGTGTTGCATACCTA
ATCGATGGCATCGTTTGGCTTT-GATCAAAGCCCCTTTCGTGATGCGTCGCTTGCGGCGT
TGAACGGACCTCGAAACGGTCTCTGTGGTCCATGTATTCGTTGCGCATGCATCGATGGCA
TGGCCCTCGGAGCGTCGTTTGGACTCTTGGATACGGAACCTG--ATGTGGGCTGTAGTTT
CTTCATTGATGCTATTGTTGCCCTCGTTGAGCGTTCTCGCTTCTCTAAACGACCGACTAT
CATGCATTGGCATGC----------TG-----GGCTGTGTCGAAGAGGAATGCTACCTGG
TTGATCCTGCCAGTAGTCATATGCTTGTCTCAA
>7pre1187
----------------TTCGGCTTGTGGTTGTTTTCTTGGCCTTGGTGCCAAGGGGGTGG
CTGTAAGTTGGGTGGTCTTCGGGGATGACGACCGTAAAGGTGCATGAGTGGTGTTTGGTT
TGTTACGGGTGGTTGGTGATCTGCTTGAGCAGCGCCTTCTACGCGTTCATACCTCTTCAG
TTGTGCGACAAGACTTTATTTGTCTTGAGCATGTGGTGGGTTTCCTGTGTTGCATACCTA
ATCGATGGCATCGTTTGGCTTT-GATCAAAGCCCCTTTCGTGATGCGTCGCTTGCGGCGT
TGAACGGACCTCGAAACGGTCTCTGTGGTCCATGTATTCGTTGCGCATGCATCGATGGCA
TGGCCCTCGGAGCGTCGTTTGGACTCTTGGATACGGAACCTG--ATGTGGGCTGTAGTTT
CTTCATTGATGCTATTGTTGCCCTCGTTGAGCGTTCTCGCTTCTCTAAACGACCGACTAT
CATGCATTGGCATGC----------TG-----GGCTGTGTCGAAGAGGAATGCTACCTGG
TTGATCCTGCCAGTAGTCATATGCTTGTCTCAA
>2pre1187
----------------TTCGGCTTGTGGTTGTTTTCTTGGCCTTGGTGCCAAGGGGGTGG
CTGTAAGTTGGGTGGTCTTCGGGGATGACGACCGTAAAGGTGCATGAGTGGTGTTTGGTT
TGTTACGGGTGGTTGGTGATCTGCTTGAGCAGCGCCTTCTACGCGTTCATACCTCTTCAG
TTGTGCGACAAGACTTTATTTGTCTTGAGCATGTGGTGGGTTTCCTGTGTTGCATACCTA
ATCGATGGCATCGTTTGGCTTT-GATCAAAGCCCCTTTCGTGATGCGTCGCTTGCGGCGT
TGAACGGACCTCGAAACGGTCTCTGTGGTCCATGTATTCGTTGCGCATGCATCGATGGCA
TGGCCCTCGGAGCGTCGTTTGGACTCTTGGATACGGAACCTG--ATGTGGGCTGTAGTTT
CTTCATTGATGCTATTGTTGCCCTCGTTGAGCGTTCTCGCTTCTCTAAACGACCGACTAT
CATGCATTGGCATGCCTGTGCATGGTG-----GGCTGTGTCGAAGAGGAATGCTACCTGG
TTGATCCTGCCAGTAGTCATATGCTTGTCTCAA
>3pre1187
----------------TTCGGCTTGTGGTTGTTTTCTTGGCCTTGGTGCCAAGGGGGTGG
CTGTAAGTTGGGTGGTCTTCGGGGATGACGACCGTAAAGGTGCATGAGTGGTGTTTGGTT
TGTTACGGGTGGTTGGTGATCTGCTTGAGCAGCGCCTTCTACGCGTTCATACCTCTTCAG
TTGTGCGACAAGACTTTATTTGTCTTGAGCATGTGGTGGGTTTCCTGTGTTGCATACCTA
ATCGATGGCATCGTTTGGCTTT-GATCAAAGCCCCTTTCGTGATGCGTCGCTTGCGGCGT
TGAACGGACCTCGAAACGGTCTCTGTGGTCCATGTATTCGTTGCGCATGCATCGATGGCA
TGGCCCTCGGAGCGTCGTTTGGACTCTTGGATACGGAACCTG--ATGTGGGCTGTAGTTT
CTTCATTGATGCTATTGTTGCCCTCGTTGAGCGTTCTCGCTTCTCTAAACGACCGACTAT
CATGCATTGGCATGCCTGTGCATGGTG-----GGCTGTGTCGAAGAGGAATGCTACCTGG
TTGATCCTGCCAGTAGTCATATGCTTGTCTCAA
>6pre1187
----------------TTCGGCTTGTGGTTGTTTTCTTGGCCTTGGTGCCAAGGGGGTGG
CTGTAAGTTGGGTGGTCTTCGGGGATGACGACCGTAAAGGTGCATGAGTGGTGTTTGGTT
TGTTACGGGTGGTTGGTGATCTGCTTGAGCAGCGCCTTCTACGCGTTCATACCTCTTCAG
TTGTGCGACAAGACTTTATTTGTCTTGAGCATGTGGTGGGTTTCCTGTGTTGCATACCTA
ATCGATGGCATCGTTTGGCTTT-GATCAAAGCCCCTTTCGTGATGCGTCGCTTGCGGCGT
TGAACGGACCTCGAAACGGTCTCTGTGGTCCATGTATTCGTTGCGCATGCATCGATGGCA
TGGCCCTCGGAGCGTCGTTTGGACTCTTGGATACGGAACCTG--ATGTGGGCTGTAGTTT
CTTCATTGATGCTATTGTTGCCCTCGTTGAGCGTTCTCGCTTCTCTAAACGACCGACTAT
CATGTATTGGCATGCCTGTGCATGGTG-----GGCTGTGTCGAAGAGGAATGCTACCTGG
TTGATCCTGCCAGTAGTCATATGCTTGTCTCAA
>4pre1187
--------------------GCTTGTGGTTGTTTTCTTGGCCTTGGTGCCAAGGGGGTGG
CTGTAAGTTGGGTGGTCTTCGGGGATGACGACCGTAAAGGTGCATGAGTGGTGTTTGGTT
TGTTACGGGTGGTTGGTGATCTGCTTGAGCAGCGCCTTCTACGCGTTCATACCTCTTCAG
TTGTGCGACAAGACTTTATTTGTCTTGAGCATGTGGTGGGTTTCCTGTGTTGCATACCTA
ATCGATGGCATCGTTTGGCTTT-GATCAAAGCCCCTTTCGTGATGCGTCGCTTGCGGCGT
TGAACGGACCTCGAAACGGTCTCTGTGGTCCATGTATTCGTTGCGCATGCATCGATGGCA
TGGCCCTCGGAGCGTCGTTTGGACTCTTGGATACGGAACCTG--ATGTGGGCTGTAGTTT
CTTCATTGATGCTATTGTTGCCCTCGTTGAGCGTTCTCGCTTCTCTAAACGACCGACTAT
CATGTATTGGCATGCCTGTGCATGGTG-----GGCTGTGTCGAAGAGGAATGCTACCTGG
TTGATCCTGCCAGTAGTCATATGCTTGTCTCAA
>12pre1187
----------------TTCGGCTTGTGGTTGTTTTCTTGGCCTTGGTGCCAAGGGGGTGG
CTGTAAGTTGGGTGGTCTTCGGGGATGACGACCGTAAAGGTGCATGAGTGGTGTTTGGTT
TGTTACGGGTGGTTGGTGATCTGCTTGAGCAGCGCCTTCTACGCGTTCATACCTCTTCAG
TTGTGCGACGAGACTTTATTTGTCTTGAGCATGTGGTGGGTTTCCTGTGTTGCATACCTA
ATCGATGGCATCGTTTGGCTTT-GATCAAAGCCCCTTTCGTGATGCGTCGCTTGCGGCGT
TGAACGGACCTCGAAACGGTCTCTGTGGTCCATGTATTCGTTGCGCATGCATCGATGGCA
TGGCCCTCGGAGCGTCGTTTGGACTCTTGGATACGGAACCTG--ATGTGGGCTGTAGTTT
CTTCATTGATGCTATTGTTGCCCTCGTTGAGCGTTCTCGCTTCTCTAAACGACCGACTAT
CATGTATTGGCATGCCTGTGCATGGTG-----GGCTGTGTCGAAGAGGAATGCTACCTGG
TTGATCCTGCCAGTAGTCATATGCTTGTCTCAA
>10pre1187
----------------TTCGGCTTGTGGTTGTTTTCTTGGCCTTGGTGCCAAGGGGGTGG
CTGTAAGTTGGGTGGTCTTCGGGGATGACGACCGTAAAGGTGCATGAGTGGTGTTTGGTT
TGTTACGGGTGGTTGGTGATCTGCTTGAGCAGCGCCTTCTACGCGTTCATACCTCTTCAG
TTGTGCGACAAGACTTTATTTGTCTTGAGCATGTGGTGGGTTTCCTGTGTTGCATACCTA
ATCGATGGCATCGTTTGGCTTT-GATCAAAGCCCCTTTCGTGATGCGTCGCTTGCGGCGT
TGAACGGACCTCGAAACGGTCTCTGTGGTCCATGTATTCGTTGCGCATGCATCGATGGCA
TGGCCCTCGGAGCGTCGTTTGGACTCTTGGATACGGAACCTG--ATGTGGGCTGTAGTTT
CTTCATTGATGCTATTGTTGCCCTCGTTGAGCGTTCTCGCTTCTCTAAACGACCGACTAT
CATGCATTGGCATGCCTGTGCATGGTG-----GGCTGTGTCGAAGAGGAATGCTACCTGG
TTGATCCTGCCAGTAGTCATATGCTTGTCTCAA
>16pre1187
----------------TTCGGCTTGTGGTTGTTTTCTTGGCCTTGGTGCCAAGGGGGTGG
CTGTAAGTTGGGTGGTCTTCGGGGATGACGACCGTAAAGGTGCATGAGTGGTGTTTGGTT
TGTTACGGGTGGTTGGTGATCTGCTTGAGCAGCGCCTTCTACGCGTTCATACCTCTTCAG
TTGTGCGACAAGACTTTATTTGTCTTGAGCATGTGGTGGGTTTCCTGTGTTGCATACCTA
ATCGATGGCATCGTTTGGCTTT-GATCAAAGCCCCTTTCGTGATGCGTCGCTTGCGGCGT
TGAACGGACCTCGAAACGGTCTCTGTGGTCCATGTATTCGTTGCGCATGCATCGATGGCA
TGGCCCTCGGAGCGTCGTTTGGACTCTTGGATACGGAACCTG--ATGTGGGCTGTAGTTT
CTTCATTGATGCTATTGTTGCCCTCGTTGAGCGTTCTCGCTTCTCTAAACGACCGACTAT
CATGCATTGGCATGCCTGTGCATGGTG-----GGCTGTGTCGAAGAGGAATGCTACCTGG
TTGATCCTGCCAGTAGTCATATGCTTGTCTCAA
>13pre1187
----------------TTCGGCTTGTGGTTGTTTTCTTGGCCTTGGTGCCAAGGGGGTGG
CTGTAAGTTGGGTGGTCTTCGGGGATGACGACCGTAAAGGTGCATGAGTGGTGTTTGGTT
TGTTACGGGTGGTTGGTGATCTGCTTGAGCAGCGCCTTCTACGCGTTCATACCTCTTCAG
TTGTGCGACAAGACTTTATTTGTCTTGAGCATGTGGTGGGTTTCCTGTGTTGCATACCTA
ATCGATGGCATCGTTTGGCTTT-GATCAAAGCCCCTTTCGTGATGCGTCGCTTGCGGCGT
TGAACGGACCTCGAAACGGTCTCTGTGGTCCATGTATTCGTTGCGCATGCATCGATGGCA
TGGCCCTCGGAGCGTCGTTTGGACTCTTGGATACGGAACCTG--ATGTGGGCTGTAGTTT
CTTCATTGATGCTATTGTTGCCCTCGTTGAGCGTTCTCGCTTCTCTAAACGACCGACTAT
CATGCATTGGCATGCCTGTGCATGGTG-----GGCTGTGTCGAAGAGGAATGCTACCTGG
TTGATCCTGCCAGTAGTCATATGCTTGTCTCAA
>8pre1187
----------------TTCGGCTTGTGGTTGTTTTCTTGGCCTTGGTGCCAAGGGGGTGG
CTGTAAGTTGGGTGGTCTTCGGGGATGACGACCGTAAAGGTGCATGAGTGGTGTTTGGTT
TGTTACGGGTGGTTGGTGATCTGCTTGAGCAGCGCCTTCTACGCGTTCATACCTCTTCAG
TTGTGCGACGAGACTTTATTTGTCTTGAGCATGTGGTGGGTTTCCTGTGTTTTATACCTA
ATCTATGGCATTCTTTGGCTT--GATCAAAGCCCCTTTCGCGATGCGTCGCTTGCGGCGT
TGAACGAACCTCGAAACGGTCTCTGAGGTCCATGTATTCGTTGCGCATTCATCGATGGCA
TGGCCCTTGGAGCGTCGTTTGGACTCTTGGATACGGAACCTG--ATGTGGGCTGTAGTTT
CTTCATTGATGCTACTGTTGCCCTCGTCGAGCGTTCTCGCTTCTCTAAACGACCGACCAT
CATGCTTAGGCATGCCTGTGCATGGTG-----GGCTGTGTCGAAGAGGAATGCTACCTGG
TTGATCCTGCCAGTAGTCATATGCTTGTCTCAA
>15pre1187
----------------TTCGGCTTGTGGTTGTTTTCTTGGCCTTGGTGCCAAGGGGGTGG
CTGTAAGTTGGGTGGTCTTCGGGGATGACGACCGTAAAGGTGCATGAGTGGTGTTTGGTT
TGTTACGGGTGGTTGGTGATCTGCTTGAGCAGCGCCTTCTACGCGTTCATACCTCTTCAG
TTGTGCTACAAGAATTCATTTGTCTTGAGCATGTGGTGGGTTTCCTGTGTTTTATACCTA
ATCTATGGCATTCTTTGGCTT--GATCAAAGCCCCTTTCGCGATGCGTCGCTTGCGGCGT
TGAACGAACCTCGAAACGGTCTCTGAGGTCCATGTATTCGTTGCGCATTCATCGATGGCA
TGGCCCTTGGAGCGTCGTTTGGACTCTTGGATACGGAACCTG--ATGTGGGCTGTAGTTT
CTTCATTGATGCTATTGTTGCCCTCGTTGAGCGTTCTCGCTTCTCTAAACGACCGACTAT
CATGTATTGGCATGCCTGTGCATGGTG-----GGCTGTGTCGAAGAGGAATGCTACCTGG
TTGATCCTGCCAGTAGTCATATGCTTGTCTCAA
>5pre1187
----------------TTCGGCTTGTGGTTGTTTTCTTGGCCTTGGTGCCAAGGGGGTGG
CTGTAAGTTGGGTGGTCTTCGGGGATGACGACCGTAAAGGTGCATGAGTGGTGTTTGGTT
TGTTACGGGTGGTTGGTGATCTGCTTGAGCAGCGCCTTCTACGCGTTCATACCTCTTCAG
TTGTGCGACAAGACTTTATTTGTCCTGAGCATGTGGTGGGTTTCCTGTGTTGCATACCTA
ATCGATGGCATCGTTTGGCTTT-GATCAAAGCCCCTTTCGTGATGCGTCGCTTGCGGCGT
TGAACGGACCTCGAAACGGTCTCTGTGGTCCATGTATTCGTTGCGCATGCATCGATGGCA
TGGCCCTCGGAGCGTCGTTTGGACTCTTGGATACGGAACCTG--ATGTGGGCTGTAGTTT
CTTCATTGATGCTACTGTTGCCCTCGTCGAGCGTTCTCGCTTCTCTAAACGACCGACCAT
CATGCTTAGGCATGCCTGTGCATGGTG-----GGCTGTGTCGAAGAGGAATGCTACCTGG
TTGATCCTGCCAGTAGTCATATGCTTGTCTCAA
>9pre1187
----------------TTCGGCTTGTGGTTGTTTTCTTGGCCTTGGTGCCAAGGGGGTGG
CTGTAAGTTGGGTGGTCTTCGGGGATGACGACCGTAAAGGTGCATGAGTGGTGTTTGGTT
TGTTACGGGTGGTTGGTGATCTGCTTGAGCAGCGCCTTCTACGCGTTCATACCTCTTCAG
TTGTGCGACGAGACTTTATTTGTCTTGAGCATGTGGTGGGTTTCCTGTGTTGCATACCTA
ATCGATGGCATCGTTTGGCTTT-GATCAAAGCCCCTTTCGTGATGCGTCGCTTGCGGCGT
TGAACGGACCTCGAAACGGTCTCTGTGGTCCATGTATTCGTTGCGCATGCATCGATGGCA
TGGCCCTCGGAGCGTCGTTTGGACTCTTGGATACGGAACCTG--ATGTGGGCTGTAGTTT
CTTCATTGATGCTACTGTTGCCCTCGTCGAGCGTTCTCGCTTCTCTAAACGACCGACCAT
CATGCTTAGGCATGCCTGTGCATGGTG-----GGCTGTGTCGAAGAGGAATGCTACCTGG
TTGATCCTGCCAGTAGTCATATGCTTGTCTCAA
>olymp
-----------------TCGGCTTGTGGTTGTTTTCTTGGCCTTGGTGCCAAGGGGGTGG
CTGTAAGTTGGGTGGTCTTCGGGGATGACGACCGTAAAGGTGCATGAGTGGTGTTTGGTT
TGTTACGGGTGGTTGGTGATCTGCTTGAGCAGCGCCTTCTACGCGTTCWTACCTCTTCAR
TTGTGCKACAAGAMTtcATTTGTCTTGAGCATGTRGTGGGTTTCCTGTGTTGYATACCTA
ATCKATGGCATYGYTTGGCTTt-GATCAAAGCCCCWTTCGYGATGCGTCGCTTGCGGCGT
TGAACGRACCTCGAAACGGTCTCTGTGGTCCATGTATTCGTTGCGCATGCATCGATGKCA
TGGCCCTYGGAGCGyCGTTTGGACYCTTGRATACGGAACCTG--ATGTGGGCTGTAGTTT
CTTCATTGATGCTRTTGTTGCCCTCRTTGAGCGTTCTCGCWTCTCTARACGACCGACYRT
CATGCWTWGGCATGCCTGTGCATGGTG-----GSCTGTGTCGAAGAGGAATGCTACCTGG
TTGATCCTGCCAGTAGTCATATG----------
>Molymp
-----------------TCGGCTTGTGGTTGTTTTCTTGGCCTTGGTGCCAAGGGGGTGG
CTGTAAGTTGGGTGGTCTTCGGGGATGACGACCGTAAAGGTGCATGAGTGGTGTTTGGTT
TGTTACGGGTGGTTGGTGATCTGCTTGAGCAGCGCCTTCTACGCGTTCWTACCTCTTCAR
TTGTGCTACAAGAATTCATTTGTCTTGAGCATGTRGTGGGTTTCCTGTGTTGYATACCTA
ATCKATGGCATYGYTTGGCTT--GATCAAAGCCCCWTTCGYGATGCGTCGCTTGCGGCGT
TGAACGAACCTCGAAACGGTCTCTGTGGTCCATGTATTCGTTGCGCATGCATCGATGKCA
TGGCCCTYGGAGCGTCGTTTGGACCCTTGAATACGGAACCTG--ATGTGGGCTGTAGTTT
CTTCATTGATGCTGTTGTTGCCCTCATTGAGCGTTCTCGCATCTCTAGACGACCGACCAT
CATGCTTAGGCATGCCTGTGCATGGTG-----GCCTGTGTCGAAGAGGAATGCTACCTGG
TTGATCCTGCCAGTAGTCATATG----------
>1olymp
----------------TTCGGCTTGTGGTTGTTTTCTTGGCCTTGGTGCCAAGGGGGTGG
CTGTAAGTTGGGTGGTCTTCGGGGATGACGACCGTAAAGGTGCATGAGTGGTGTTTGGTT
TGTTACGGGTGGTTGGTGATCTGCTTGAGCAGCGCCTTCTACGCGTTCTTACCTCTTCAA
TTGTGCGACAAGACT--ATTTGTCTTGAGCATGTGGTGGGTTTCCTGTGTTGCATACCTA
ATCGATGGCATCGTTTGGCTTT-GATCAAAGCCCCTTTCGTGATGCGTCGCTTGCGGCGT
TGAACGGACCTCGAAACGGTCTCTGTGGTCCATGTATTCGTTGCGCATGCATCGATGTCA
TGGCCCTCGGAGCGTCGTTTGGACTCTTGGATACGGAACCTG--ATGTGGGCTGTAGTTT
CTTCATTGATGCTATTGTTGCCCTCATTGAGCGTTCTCGCATCTCTAGACGACCGACCAT
CATGCTTAGGCATGCCTGTGCATGGTG-----GCCTGTGTCGAAGAGGAATGCTACCTGG
TTGATCCTGCCAGTAGTCATATGCTTGTCTCAA
>5olymp
----------------TTCGGCTTGTGGTTGTTTTCTTGGCCTTGGTGCCAAGGGGGTGG
CTGTAAGTTGGGTGGTCTTCGGGGATGACGACCGTAAAGGTGCATGAGTGGTGTTTGGTT
TGTTACGGGTGGTTGGTGATCTGCTTGAGCAGCGCCTTCTACGCGTTCTTACCTCTTCAA
TTGTGCGACAAGACT--ATTTGTCTTGAGCATGTGGTGGGTTTCCTGTGTTGCATACCTA
ATCGATGGCATCGTTTGGCTTT-GATCAAAGCCCCTTTCGTGATGCGTCGCTTGCGGCGT
TGAACGGACCTCGAAACGGTCTCTGTGGTCCATGTATTCGTTGCGCATGCATCGATGTCA
TGGCCCTCGGAGCGTCGTTTGGACTCTTGGATACGGAACCTG--ATGTGGGCTGTAGTTT
CTTCATTGATGCTATTGTTGCCCTCGTTGAGCGTTCTCGCTTCTCTAAACGACCGACTGT
CATGCATTGGCATGCCTGTGCATGGTG-----GGCTGTGTCGAAGAGGAATGCTACCTGG
TTGATCCTGCCAGTAGTCATATGCTTGTCTCAA
>4olymp
----------------TTCGGCTTGTGGTTGTTTTCTTGGCCTTGGTGCCAAGGGGGTGG
CTGTAAGTTGGGTGGTCTTCGGGGATGACGACCGTAAAGGTGCATGAGTGGTGTTTGGTT
TGTTACGGGTGGTTGGTGATCTGCTTGAGCAGCGCCTTCTACGCGTTCTTACCTCTTCAA
TTGTGCGACAAGACT--ATTTGTCTTGAGCATGTGGTGGGTTTCCTGTGTTGCATACCTA
ATCGATGGCATCGTTTGGCTTT-GATCAAAGCCCCTTTCGTGATGCGTCGCTTGCGGCGT
TGAACGGACCTCGAAACGGTCTCTGTGGTCCATGTATTCGTTGCGCATGCATCGATGGCA
TGGCCCTTGGAGCGTCGTTTGGACCCTTGAATACGGAACCTG--ATGTGGGCTGTAGTTT
CTTCATTGATGCTGTTGTTGCCCTCATTGAGCGTTCTCGCATCTCTAGACGACCGACCAT
CATGCTTAGGCATGCCTGTGCATGGTG-----GCCTGTGTCGAAGAGGAATGCTACCTGG
TTGATCCTGCCAGTAGTCATATGCTTGTCTCAA
>6olymp
----------------TTCGGCTTGTGGTTGTTTTCTTGGCCTTGGTGCCAAGGGGGTGG
CTGTAAGTTGGGTGGTCTTCGGGGATGACGACCGTAAAGGTGCATGAGTGGTGTTTGGTT
TGTTACGGGTGGTTGGTGATCTGCTTGAGCAGCGCCTTCTACGCGTTCATACCTCTTCAG
TTGTGCTACAAGAATTCATTTGTCTTGAGCATGTGGTGGGTTTCCTGTGTTGTATACCTA
ATCTATGGCATTGCTTGGCTT--GATCAAAGCCCCTTTCGCGATGCGTCGCTTGCGGCGT
TGAACGAACCTCGAAACGGTCTCTGTGGTCCATGTATTCGTTGCGCATGCATCGATGGCA
TGGCCCTTGGAGCGCCGTTTGGACCCTTGAATACGGAACCTG--ATGTGGGCTGTAGTTT
CTTCATTGATGCTGTTGTTGCCCTCATTGAGCGTTCTCGCATCTCTAGACGACCGACCAT
CATGCTTAGGCATGCCTGTGCATGGTG-----GCCTGTGTCGAAGAGGAATGCTACCTGG
TTGATCCTGCCAGTAGTCATATGCTTGTCTCAA
>3olymp
----------------TTCGGCTTGTGGTTGTTTTCTTGGCCTTGGTGCCAAGGGGGTGG
CTGTAAGTTGGGTGGTCTTCGGGGATGACGACCGTAAAGGTGCATGAGTGGTGTTTGGTT
TGTTACGGGTGGTTGGTGATCTGCTTGAGCAGCGCCTTCTACGCGTTCATACCTCTTCAG
TTGTGCTACAAGAATTCATTTGTCTTGAGCATGTGGTGGGTTTCCTGTGTTGTATACCTA
ATCTATGGCATTGCTTGGCTT--GATCAAAGCCCCATTCGCGATGCGTCGCTTGCGGCGT
TGAACGAACCTCGAAACGGTCTCTGTGGTCCATGTATTCGTTGCGCATGCATCGATGGCA
TGGCCCTTGGAGCGTCGTTTGGACCCTTGAATACGGAACCTG--ATGTGGGCTGTAGTTT
CTTCATTGATGCTGTTGTTGCCCTCATTGAGCGTTCTCGCATCTCTAGACGACCGACCAT
CATGCTTAGGCATGCCTGTGCATGGTG-----GCCTGTGTCGAAGAGGAATGCTACCTGG
TTGATCCTGCCAGTAGTCATATGCTTGTCTCAA
>8olymp
----------------TTCGGCTTGTGGTTGTTTTCTTGGCCTTGGTGCCAAGGGGGTGG
CTGTAAGTTGGGTGGTCTTCGGGGATGACGACCGTAAAGGTGCATGAGTGGTGTTTGGTT
TGTTACGGGTGGTTGGTGATCTGCTTGAGCAGCGCCTTCTACGCGTTCATACCTCTTCAG
TTGTGCTACAAGAATTCATTTGTCTTGAGCATGTAGTGGGTTTCCTGTGTTGTATACCTA
ATCTATGGCATTGCTTGGCTT--GATCAAAGCCCCATTCGCGATGCGTCGCTTGCGGCGT
TGAACGAACCTCGAAACGGTCTCTGTGGTCCATGTATTCGTTGCGCATGCATCGATGGCA
TGGCCCTTGGAGCGTCGTTTGGACCCTTGAATACGGAACCTG--ATGTGGGCTGTAGTTT
CTTCATTGATGCTATTGTTGCCCTCATTGAGCGTTCTCGCATCTCTAGACGACCGACCAT
CATGCTTAGGCATGCCTGTGCATGGTG-----GCCTGTGTCGAAGAGGAATGCTACCTGG
TTGATCCTGCCAGTAGTCATATGCTTGTCTCAA
>7olymp
------------------------GTGGTTGTTTTCTTGGCCTTGGTGCCAAGGGGGTGG
CTGTAAGTTGGGTGGTCTTCGGGGATGACGACCGTAAAGGTGCATGAGTGGTGTTTGGTT
TGTTACGGGTGGTTGGTGATCTGCTTGAGCAGCGCCTTCTACGCGTTCATACCTCTTCAG
TTGTGCTACAAGAATTCATTTGTCTTGAGCATGTAGTGGGTTTCCTGTGTTGTATACCTA
ATCTATGGCATTGCTTGGCTT--GATCAAAGCCCCATTCGCGATGCGTCGCTTGCGGCGT
TGAACGAACCTCGAAACGGTCTCTGTGGTCCATGTATTCGTTGCGCATGCATCGATGGCA
TGGCCCTTGGAGCGTCGTTTGGACCCTTGAATACGGAACCTG--ATGTGGGCTGTAGTTT
CTTCATTGATGCTGTTGTTGCCCTCATTGAGCGTTCTCGCATCTCTAGACGACCGACCAT
CATGCTTAGGCATGCCTGTGCATGGTG-----GCCTGTGTCGAAGAGGAATGCTACCTGG
TTGATCCTGCCAGTAGTCATATGCTTGTCTCAA
>2olymp
----------------TTCGGCTTGTGGTTGTTTTCTTGGCCTTGGTGCCAAGGGGGTGG
CTGTAAGTTGGGTGGTCTTCGGGGATGACGACCGTAAAGGTGCATGAGTGGTGTTTGGTT
TGTTACGGGTGGTTGGTGATCTGCTTGAGCAGCGCCTTCTACGCGTTCATACCTCTTCAG
TTGTGCTACAAGAATTCATTTGTCTTGAGCATGTAGTGGGTTTCCTGTGTTGTATACCTA
ATCTATGGCATTGCTTGGCTT--GATCAAAGCCCCATTCGCGATGCGTCGCTTGCGGCGT
TGAACGAACCTCGAAACGGTCTCTGTGGTCCATGTATTCGTTGCGCATGCATCGATGGCA
TGGCCCTTGGAGCGTCGTTTGGACCCTTGAATACGGAACCTG--ATGTGGGCTGTAGTTT
CTTCATTGATGCTGTTGTTGCCCTCATTGAGCGTTCTCGCATCTCTAGACGACCGACCAT
CATGCTTAGGCATGCCTGTGCATGGTG-----GCCTGTGTCGAAGAGGAATGCTACCTGG
TTGATCCTGCCAGTAGTCATATGCTTGTCTCAA
>lucidum
GCAyTCTGGGGGTCGTTTCGGCTTGTGGTTGTTTTCTTGGCCTTGGTGCCAAGGGGGTGG
CTGTAAGTTGGGTGGTCyTCGGGGATGACGACCGTAAAGGTGCATGAGTGGTGTTTGGTT
TGTTACGGGTGGTTGGTGATCTGCTTGAGCAGCGCCTTCTACGCGTTCWTACCTCTTCAR
TTGTGCGACAAGACTttATTTGTCTTGAGCATGTGGTGGGTTTCCTGTGTTsCATACCTA
rTCGATGGCATCGTTTGRCTTT-GATCAAAGCCCCTTTCGTGATGCGTCGCTTGCGGCGT
TGAACGGACCTSGAAAyGGTCTCTGTGGTCCMTGTATTCGTTGCGCATGCATCGATGKCA
TGGCCCTCGGAGCGTCGTTTGGACTCTTGGATACGGAACCTG--AYGTGGGCTGTAGTTT
CTTCATTGATGCTATTGTTGCCCTCGTTGAGCGTTCTCGCTTCTCTAAACGACCGACTAT
CATGCATTKGCATGCCTGTGCATGGTG-----GGCTGTGTCGAAGAGGAATGCTACCTGG
TTGATCCTGCCAGTAGTCATATGCTTGTCTCAA
>Mlucidum
GCATTCTGGGGGTCGTTTCGGCTTGTGGTTGTTTTCTTGGCCTTGGTGCCAAGGGGGTGG
CTGTAAGTTGGGTGGTCTTCGGGGATGACGACCGTAAAGGTGCATGAGTGGTGTTTGGTT
TGTTACGGGTGGTTGGTGATCTGCTTGAGCAGCGCCTTCTACGCGTTCATACCTCTTCAG
TTGTGCGACAAGACTTTATTTGTCTTGAGCATGTGGTGGGTTTCCTGTGTTGCATACCTA
ATCGATGGCATCGTTTGACTTT-GATCAAAGCCCCTTTCGTGATGCGTCGCTTGCGGCGT
TGAACGGACCTSGAAACGGTCTCTGTGGTCCCTGTATTCGTTGCGCATGCATCGATGGCA
TGGCCCTCGGAGCGTCGTTTGGACTCTTGGATACGGAACCTG--ATGTGGGCTGTAGTTT
CTTCATTGATGCTATTGTTGCCCTCGTTGAGCGTTCTCGCTTCTCTAAACGACCGACTAT
CATGCATTGGCATGCCTGTGCATGGTG-----GGCTGTGTCGAAGAGGAATGCTACCTGG
TTGATCCTGCCAGTAGTCATATGCTTGTCTCAA
>5bra1240
----------------TTCGGCTTGTGGTTGTTTTCTTGGCCTTGGTGCCAAGGGGGTGG
CTGTAAGTTGGGTGGTCTTCGGGGATGACGACCGTAAAGGTGCATGAGTGGTGTTTGGTT
TGTTACGGGTGGTTGGTGATCTGCTTGAGCAGCGCCTTCTACGCGTTCATACCTCTTCAG
TTGTGCTACAAGAATTCATTTGTCTTGAGCATGTGGTGGGTTTCCTGTGTTTTATACCTA
ATCTATGGCATTGTTTGGCTT--GATCAAAGCCCCTTTCGCGATGCGTCGCTTGCGGCGT
TGAACGAACCTCGAAACGGTCTCTGAGGTCCATGTATTCGTTGCGCATTCATCGATGGCA
TGGCCCTTGGAGCGTCGTTTGGACTCTTGGATACGGAACCTG--ATGTGGGCTGTAGTTT
CTTCGATGATGCTATTGTTGCCCTCATTGAGCGTTCTCACATCTCTAAACGACCGACCGT
CATGCTTAGGCATGCCTGTGCATGGTG-----GGCTGTGTCGAAGAGGAATGCTACCTGG
TTGATCCTGCCAGTAGTCATATGCTTGTCTCAA
>4bra1240
----------------TTCGGCTTGTGGTTGTTTTCTTGGCCTTGGTGCCAAGGGGGTGG
CTGTAAGTTGGGTGGTCTTCGGGGATGACGACCGTAAAGGTGCATGAGTGGTGTTTGGTT
TGTTACGGGTGGTTGGTGATCTGCTTGAGCAGCGCCTTCTACGCGTTCATACCTCTTCAG
TTGTGCTACAAGAATTCATTTGTCTTGAGCATGTGGTGGGTTTCCTGTGTTTTATACCTA
ATCTATGGCATTGTTTGGCTT--GATCAAAGCCCCTTTCGCGATGCGTCGCTTGCGGCGT
TGAACGAACCTCGAAACGGTCTCTGAGGTCCATGTATTCGTTGCGCATTCATCGATGGCA
TGGCCCTTGGAGCGTCGTTTGGACTCTTGGATACGGAACCTG--ATGTGGGCTGTAGTTT
CTTCGATGATGCTATTGTTGCCCTCATTGAGCGTTCTCACATCTCTAAACGACCGACCGT
CATGCTTAGGCATGCCTGTGCATGGTG-----GGCTGTGTCGAAGAGGAATGCTACCTGG
TTGATCCTGCCAGTAGTCATATGCTTGTCTCAA
>3bra1240
----------------TTCGGCTTGTGGTTGTTTTCTTGGCCTTGGTGCCAAGGGGGTGG
CTGTAAGTTGGGTGGTCTTCGGGGATGACGACCGTAAAGGTGCATGAGTGGTGTTTGGTT
TGTTACGGGTGGTTGGTGATCTGCTTGAGCAGCGCCTTCTACGCGTTCATACCTCTTCAG
TTGTGCTACAAGAATTCATTTGTCTTGAGCATGTGGTGGGTTTCCTGTGTTTTATACCTA
ATCTATGGCATTGTTTGGCTT--GATCAAAGCCCCTTTCGCGATGCGTCGCTTGCGGCGT
TGAACGAACCTCGAAACGGTCTCTGAGGTCCATGTATTCGTTGCGCATTCATCGATGGCA
TGGCCCTTGGAGCGTCGTTTGGACTCTTGGATACGGAACCTG--ATGTGGGCTGTAGTTT
CTTCGATGATGCTATTGTTGCCCTCATTGAGCGTTCTCACATCTCTAAACGACCGACCGT
CATGCTTAGGCATGCCTGTGCATGGTG-----GGCTGTGTCGAAGAGGAATGCTACCTGG
TTGATCCTGCCAGTAGTCATATGCTTGTCTCAA
>bra1240
----------------TTCGGCTTGTGGTTGTTTTCTTGGCCTTGGTGCCAAGGGGGTGG
CTGTAAGTTGGGTGGTCTTCGGGGATGACGACCGTAAAGGTGCATGAGTGGTGTTTGGTT
TGTTACGGGyGGTTGGTGATCTGCTTGAGCAGCGCCTTCTACGCGTTCWTACCTCTTCAR
TTGTGCKACAAGAMTtcATTTGTCTTGAGCATGTGGTGGGTTTCCTGTGTTKYATACCTA
ATCKATGGCATYGTTTGGCTTt-GATCAAAGCCCCTTTCGYGATGCGTCGCTTGCGGCGT
TGrACGRACCTCGAAACGGTCTCTGWGGTCCATGTATTCGTTGCGCATKCATCGATGKCA
TGGCCCTYGGAGCGTCGTTTGGACTCTTGGATACGGAACCTG--ATGTGGGCTGTAGTTT
CTTCRWTGATGCTATTGTTGCCCTCRTTSAGCGTTCTCRCWTCTCTAAACGACCGACYGT
CATGmWTWGGCATGCCTGTGCATGGTG-----GGCTGTGTCGAAGAGGAATGCTACCTGG
TTGATCCTGCCAGTAGTCATA------------
>Mbra1240
----------------TTCGGCTTGTGGTTGTTTTCTTGGCCTTGGTGCCAAGGGGGTGG
CTGTAAGTTGGGTGGTCTTCGGGGATGACGACCGTAAAGGTGCATGAGTGGTGTTTGGTT
TGTTACGGGTGGTTGGTGATCTGCTTGAGCAGCGCCTTCTACGCGTTCTTACCTCTTCAA
TTGTGCKACAAGACT--ATTTGTCTTGAGCATGTGGTGGGTTTCCTGTGTTKYATACCTA
ATCKATGGCATYGTTTGGCTTT-GATCAAAGCCCCTTTCGTGATGCGTCGCTTGCGGCGT
TGAACGGACCTCGAAACGGTCTCTGTGGTCCATGTATTCGTTGCGCATKCATCGATGTCA
TGGCCCTCGGAGCGTCGTTTGGACTCTTGGATACGGAACCTG--ATGTGGGCTGTAGTTT
CTTCATTGATGCTATTGTTGCCCTCGTTGAGCGTTCTCGCTTCTCTAAACGACCGACYGT
CATGCATTGGCATGCCTGTGCATGGTG-----GGCTGTGTCGAAGAGGAATGCTACCTGG
TTGATCCTGCCAGTAGTCATA------------
>2bra1240
----------------TTCGGCTTGTGGTTGTTTTCTTGGCCTTGGTGCCAAGGGGGTGG
CTGTAAGTTGGGTGGTCTTCGGGGATGACGACCGTAAAGGTGCATGAGTGGTGTTTGGTT
TGTTACGGGCGGTTGGTGATCTGCTTGAGCAGCGCCTTCTACGCGTTCTTACCTCTTCAA
TTGTGCGACAAGACT--ATTTGTCTTGAGCATGTGGTGGGTTTCCTGTGTTGCATACCTA
ATCGATGGCATCGTTTGGCTTT-GATCAAAGCCCCTTTCGTGATGCGTCGCTTGCGGCGT
TGAACGGACCTCGAAACGGTCTCTGTGGTCCATGTATTCGTTGCGCATGCATCGATGTCA
TGGCCCTCGGAGCGTCGTTTGGACTCTTGGATACGGAACCTG--ATGTGGGCTGTAGTTT
CTTCATTGATGCTATTGTTGCCCTCGTTGAGCGTTCTCGCTTCTCTAAACGACCGACTGT
CATGCATTGGCATGCCTGTGCATGGTG-----GGCTGTGTCGAAGAGGAATGCTACCTGG
TTGATCCTGCCAGTAGTCATATGCTTGTCTCAA
>1bra1240
----------------TTCGGCTTGTGGTTGTTTTCTTGGCCTTGGTGCCAAGGGGGTGG
CTGTAAGTTGGGTGGTCTTCGGGGATGACGACCGTAAAGGTGCATGAGTGGTGTTTGGTT
TGTTACGGGTGGTTGGTGATCTGCTTGAGCAGCGCCTTCTACGCGTTCTTACCTCTTCAA
TTGTGCGACAAGACT--ATTTGTCTTGAGCATGTGGTGGGTTTCCTGTGTTGCATACCTA
ATCGATGGCATCGTTTGGCTTT-GATCAAAGCCCCTTTCGTGATGCGTCGCTTGCGGCGT
TGAACGGACCTCGAAACGGTCTCTGTGGTCCATGTATTCGTTGCGCATGCATCGATGTCA
TGGCCCTCGGAGCGTCGTTTGGACTCTTGGATACGGAACCTG--ATGTGGGCTGTAGTTT
CTTCATTGATGCTATTGTTGCCCTCGTTGAGCGTTCTCGCTTCTCTAAACGACCGACTGT
CATGCATTGGCATGCCTGTGCATGGTG-----GGCTGTGTCGAAGAGGAATGCTACCTGG
TTGATCCTGCCAGTAGTCATATGCTTGTCTCAA
>sab1098
GCATTCTGGGGGTCGTTTCGGCTTGTGGTTGTTTTCTTGGCCTTGGTGCCAAGGGGGTGG
CTGTAAGTTGGGTGGTCTTCGGGGATGACGACCGTAAAGGTGCATGAGTGGTGTTTGGTT
TGTTACGGGTGGTTGGTGATCTGCTTGAGCAGCGCCTTCTACGCGTTCWTACCTCTTCAr
TTGTGCkACAAGAmTtcATTTGTCTTGAGCATGTGGTGGGTTTCCTGTGTTKYATACCTA
ATCKATGGCATYGTTTGGCTTt-GATCAAAGCCCCTTTCGYGATGCGTCGCTTGCGGCGT
TGAACGRACCTCGAAACGGTCTCTGWGGTCCATGTATTCGTTGCGYATKCATCGATGKCA
TGGCCCTYGGAGCGTCGTTTGGACTCTTGGATRCGGAACCTG--ATGTGGGYTGTAGTTT
CTTCRWTGATGCTATTGTTGCCCTCRTTGAGCGTTCTCRCWTCTCTAAACGACCGACYGT
CATGCWTWGGCATGCCTGTGCATGGTG-----GGCTGTGTCGAAGAGGAATGCTACCTGG
TTGATCCTGCCAGTAGTCATATGCTTGTCTCAA
>Msab1098
GCATTCTGGGGGTCGTTTCGGCTTGTGGTTGTTTTCTTGGCCTTGGTGCCAAGGGGGTGG
CTGTAAGTTGGGTGGTCTTCGGGGATGACGACCGTAAAGGTGCATGAGTGGTGTTTGGTT
TGTTACGGGTGGTTGGTGATCTGCTTGAGCAGCGCCTTCTACGCGTTCATACCTCTTCAG
TTGTGCTACAAGAATTCATTTGTCTTGAGCATGTGGTGGGTTTCCTGTGTTTTATACCTA
ATCTATGGCATTGTTTGGCTT--GATCAAAGCCCCTTTCGCGATGCGTCGCTTGCGGCGT
TGAACGAACCTCGAAACGGTCTCTGAGGTCCATGTATTCGTTGCGCATTCATCGATGGCA
TGGCCCTTGGAGCGTCGTTTGGACTCTTGGATACGGAACCTG--ATGTGGGCTGTAGTTT
CTTCGATGATGCTATTGTTGCCCTCRTTGAGCGTTCTCACATCTCTAAACGACCGACCGT
CATGCTTAGGCATGCCTGTGCATGGTG-----GGCTGTGTCGAAGAGGAATGCTACCTGG
TTGATCCTGCCAGTAGTCATATGCTTGTCTCAA
>3sab1098
---------------TTTCGGCTTGTGGTTGTTTTCTTGGCCTTGGTGCCAAGGGGGTGG
CTGTAAGTTGGGTGGTCTTCGGGGATGACGACCGTAAAGGTGCATGAGTGGTGTTTGGTT
TGTTACGGGTGGTTGGTGATCTGCTTGAGCAGCGCCTTCTACGCGTTCATACCTCTTCAG
TTGTGCTACAAGAATTCATTTGTCTTGAGCATGTGGTGGGTTTCCTGTGTTTTATACCTA
ATCTATGGCATTGTTTGGCTT--GATCAAAGCCCCTTTCGCGATGCGTCGCTTGCGGCGT
TGAACGAACCTCGAAACGGTCTCTGAGGTCCATGTATTCGTTGCGTATTCATCGATGGCA
TGGCCCTTGGAGCGTCGTTTGGACTCTTGGATGCGGAACCTG--ATGTGGGTTGTAGTTT
CTTCGATGATGCTATTGTTGCCCTCATTGAGCGTTCTCACATCTCTAAACGACCGACCGT
CATGCTTAGGCATGCCTGTGCATGGTG-----GGCTGTGTCGAAGAGGAATGCTACCTGG
TTGATCCTGCCAGTAGTCATATGCTTGTCTCAA
>1sab1098
----------------TTCGGCTTGTGGTTGTTTTCTTGGCCTTGGTGCCAAGGGGGTGG
CTGTAAGTTGGGTGGTCTTCGGGGATGACGACCGTAAAGGTGCATGAGTGGTGTTTGGTT
TGTTACGGGTGGTTGGTGATCTGCTTGAGCAGCGCCTTCTACGCGTTCATACCTCTTCAG
TTGTGCTACAAGAATTCATTTGTCTTGAGCATGTGGTGGGTTTCCTGTGTTTTATACCTA
ATCTATGGCATTGTTTGGCTT--GATCAAAGCCCCTTTCGCGATGCGTCGCTTGCGGCGT
TGAACGAACCTCGAAACGGTCTCTGAGGTCCATGTATTCGTTGCGTATTCATCGATGGCA
TGGCCCTTGGAGCGTCGTTTGGACTCTTGGATGCGGAACCTG--ATGTGGGTTGTAGTTT
CTTCGATGATGCTATTGTTGCCCTCATTGAGCGTTCTCACATCTCTAAACGACCGACCGT
CATGCTTAGGCATGCCTGTGCATGGTG-----GGCTGTGTCGAAGAGGAATGCTACCTGG
TTGATCCTGCCAGTAGTCATATGCTTGTCTCAA
>2sab1098
----------------TTCGGCTTGTGGTTGTTTTCTTGGCCTTGGTGCCAAGGGGGTGG
CTGTAAGTTGGGTGGTCTTCGGGGATGACGACCGTAAAGGTGCATGAGTGGTGTTTGGTT
TGTTACGGGTGGTTGGTGATCTGCTTGAGCAGCGCCTTCTACGCGTTCTTACCTCTTCAA
TTGTGCGACAAGACT--ATTTGTCTTGAGCATGTGGTGGGTTTCCTGTGTTGCATACCTA
ATCGATGGCATCGTTTGGCTTT-GATCAAAGCCCCTTTCGTGATGCGTCGCTTGCGGCGT
TGAACGGACCTCGAAACGGTCTCTGTGGTCCATGTATTCGTTGCGCATGCATCGATGTCA
TGGCCCTCGGAGCGTCGTTTGGACTCTTGGATACGGAACCTG--ATGTGGGCTGTAGTTT
CTTCATTGATGCTATTGTTGCCCTCGTTGAGCGTTCTCGCTTCTCTAAACGACCGACTGT
CATGCATTGGCATGCCTGTGCATGGTG-----GGCTGTGTCGAAGAGGAATGCTACCTGG
TTGATCCTGCCAGTAGTCATATGCTTGTCTCAA
>3rac874
----------------TTCGGCTTGTGGTTGTTTTCTTGGCCTTGGTGCCAAGGGGGTGG
CTGTAAGTTGGGTGGTCTTCGGGGATGACGACCGTAAAGGTGCATGAGTGGTGTTTGGTT
TGTTACGGGTGGTTGGTGATCTGCTTGAGCAGCGCCTTCTACGCGTTCTTACCTCTTCAA
TTGTGCGACAAGACT--ATTTGTCTTGAGCATGTGGTGGGTTTCCTGTGTTGCATACCTA
ATCGATGGCATCGTTTGGCTTT-GATCAAAGCCCCTTTCGTGATGCGTCGCTTGCGGCGT
TGAACGGACCTCGAAACGGTCTCTGTGGTCCATGTATTCGTTGCGCATGCATCGATGTCA
TGGCCCTCGGAGCGTCGTTTGGACTCTTGGATACGGAACCTG--ATGTGGGCTGTAGTTT
CTTCATTGATGCTATTGTTGCCCTCGTTGAGCGTTCTCGCTTCTCTAAACGACCGACTGT
CATGCATTGGCATGCCTGTGCATGGTG-----GGCTGTGTCGAAGAGGAATGCTACCTGG
TTGATCCTGCCAGTAGTCATATGCTTGTCTCAA
>2rac874
----------------TTCGGCTTGTGGTTGTTTTCTTGGCCTTGGTGCCAAGGGGGTGG
CTGTAAGTTGGGTGGTCTTCGGGGATGACGACCGTAAAGGTGCATGAGTGGTGTTTGGTT
TGTTACGGGTGGTTGGTGATCTGCTTGAGCAGCGCCTTCTACGCGTTCTTACCTCTTCAA
TTGTGCGACAAGACT--ATTTGTCTTGAGCATGTGGTGGGTTTCCTGTGTTGCATACCTA
ATCGATGGCATCGTTTGGCTTT-GATCAAAGCCCCTTTCGTGATGCGTCGCTTGCGGCGT
TGAACGGACCTCGAAACGGTCTCTGTGGTCCATGTATTCGTTGCGCATGCATCGATGTCA
TGGCCCTCGGAGCGTCGTTTGGACTCTTGGATACGGAACCTG--ATGTGGGCTGTAGTTT
CTTCATTGATGCTATTGTTGCCCTCGTTGAGCGTTCTCGCTTCTCTAAACGACCGACTGT
CATGCATTGGCATGCCTGTGCATGGTG-----GGCTGTGTCGAAGAGGAATGCTACCTGG
TTGATCCTGCCAGTAGTCATATGCTTGTCTCAA
>4rac874
----------------TTCGGCTTGTGGTTGTTTTCTTGGCCTTGGTGCCAAGGGGGTGG
CTGTAAGTTGGGTGGTCTTCGGGGATGACGACCGTAAAGGTGCATGAGTGGTGTTTGGTT
TGTTACGGGTGGTTGGTGATCTGCTTGAGCAGCGCCTTCTACGCGTTCTTACCTCTTCAA
TTGTGCGACAAGACT--ATTTGTCTTGAGCATGTGGTGGGTTTCCTGTGTTGCATACCTA
ATCGATGGCATCGTTTGGCTTT-GATCAAAGCCCCTTTCGTGATGCGTCGCTTGCGGCGT
TGAACGGACCTCGAAACGGTCTCTGTGGTCCATGTATTCGTTGCGCATGCATCGATGTCA
TGGCCCTCGGAGCGTCGTTTGGACTCTTGGATACGGAACCTG--ATGTGGGCTGTAGTTT
CTTCATTGATGCTATTGTTGCCCTCGTTGAGCGTTCTCGCTTCTCTAAACGACCGACTGT
CATGCATTGGCATGCCTGTGCATGGTG-----GGCTGTGTCGAAGAGGAATGCTACCTGG
TTGATCCTGCCAGTAGTCATATGCTTGTCTCAA
>1rac874
----------------TTCGGCTTGTGGTTGTTTTCTTGGCCTTGGTGCCAAGGGGGTGG
CTGTAAGTTGGGTGGTCTTCGGGGATGACGACCGTAAAGGTGCATGAGTGGTGTTTGGTT
TGTTACGGGTGGTTGGTGATCTGCTTGAGCAGCGCCTTCTACGCGTTCATACCTCTTCAG
TTGTGCTACAAGAATTCATTTGTCTTGAGCATGTGGTGGGTTTCCTGTGTTTTATACCTA
ATCTATGGCATTGTTTGGCTT--GATCAAAGCCCCTTTCGCGATGCGTCGCTTGCGGCGT
TGAACGAACCTCGAAACGGTCTCTGAGGTCCATGTATTCGTTGCGCATTCATCGATGGCA
TGGCCCTTGGAGCGTCGTTTGGACTCTTGGATACGGAACCTG--ATGTGGGCTGTAGTTT
CTTCGATGATGCTATTGTTGCCCTCATTGAGCGTTCTCACATCTCTAAACGACCGACCGT
CATGCTTAGGCATGCCTGTGCATGGTG-----GGCTGTGTCGAAGAGGAATGCTACCTGG
TTGATCCTGCCAGTAGTCATATGCTTGTCTCAA
>6rac874
----------------TTCGGCTTGTGGTTGTTTTCTTGGCCTTGGTGCCAAGGGGGTGG
CTGTAAGTTGGGTGGTCTTCGGGGATGACGACCGTAAAGGTGCATGAGTGGTGTTTGGTT
TGTTACGGGTGGTTGGTGATCTGCTTGAGCAGCGCCTTCTACGCGTTCATACCTCTTCAG
TTGTGCTACAAGAATTCATTTGTCTTGAGCATGTGGTGGGTTTCCTGTGTTTTATACCTA
ATCTATGGCATTGTTTGGCTT--GATCAAAGCCCCTTTCGCGATGCGTCGCTTGCGGCGT
TGAACGAACCTCGAAACGGTCTCTGAGGTCCATGTATTCGTTGCGCATTCATCGATGGCA
TGGCCCTTGGAGCGTCGTTTGGACTCTTGGATACGGAACCTG--ATGTGGGCTGTAGTTT
CTTCGATGATGCTATTGTTGCCCTCATTGAGCGTTCTCACATCTCTAAACGACCGACCGT
CATGCTTAGGCATGCCTGTGCATGGTG-----GGCTGTGTCGAAGAGGAATGCTACCTGG
TTGATCCTGCCAGTAGTCATATGCTTGTCTCAA
>5rac874
----------------TTCGGCTTGTGGTTGTTTTCTTGGCCTTGGTGCCAAGGGGGTGG
CTGTAAGTTGGGTGGTCTTCGGGGATGACGACCGTAAAGGTGCATGAGTGGTGTTTGGTT
TGTTACGGGTGGTTGGTGATCTGCTTGAGCAGCGCCTTCTACGCGTTCATACCTCTTCAG
TTGTGCTACAAGAATTCATTTGTCTTGAGCATGTGGTGGGTTTCCTGTGTTTTATACCTA
ATCTATGGCATTGTTTGGCTT--GATCAAAGCCCCTTTCGCGATGCGTCGCTTGCGGCGT
TGAACGAACCTCGAAACGGTCTCTGAGGTCCATGTATTCGTTGCGCATTCATCGATGGCA
TGGCCCTTGGAGCGTCGTTTGGACTCTTGGATACGGAACCTG--ATGTGGGCTGTAGTTT
CTTCGATGATGCTATTGTTGCCCTCATTGAGCGTTCTCACATCTCTAAACGACCGACCGT
CATGCTTAGGCATGCCTGTGCATGGTG-----GGCTGTGTCGAAGAGGAATGCTACCTGG
TTGATCCTGCCAGTAGTCATATGCTTGTCTCAA
>rac874
----------------------------TTGTTTTCTTGGCCTTGGTGCCAAGGGGGTGG
CTGTAAGTTGGGTGGTCTTCGGGGATGACGACCGTAAAGGTGCATGAGTGGTGTTTGGTT
TGTTACGGGTGGTTGGTGATCTGCTTGAGCAGCGCCTTCTACGCGTTCWTACCTCTTCAR
TTGTGCKACAAGAMTtcATTTGTCTTGAGCATGTGGTGGGTTTCCTGTGTTKYATACCTA
ATCKATGGCATYGTTTGGCTTt-GATCAAAGCCCCTTTCGYGATGCGTCGCTTGCGGCGT
TGAACGRACCTCGAAACGGTCTCTGWGGTCCATGTATTCGTTGCGYATKCATCGATGKCA
TGGCCCTYGGAGCGTCGTTTGGACTCTTGGATACGGAACCTG--ATGTGGGCTGTAGTTT
CTTCRWTGATGCTATTGTTGCCCTCRTTGAGCGTTCTCRCWTCTCTAAACGACCGACYGT
CATGCWTWGGCATGCCTGTGCATGGTG-----GGCTGTGTCGAAGAGGAATGCTACCTGG
TTGATCCTGCCAGTAGTCATATG----------
>Mrac874
----------------------------TTGTTTTCTTGGCCTTGGTGCCAAGGGGGTGG
CTGTAAGTTGGGTGGTCTTCGGGGATGACGACCGTAAAGGTGCATGAGTGGTGTTTGGTT
TGTTACGGGTGGTTGGTGATCTGCTTGAGCAGCGCCTTCTACGCGTTCWTACCTCTTCAR
TTGTGCTACAAGAATTCATTTGTCTTGAGCATGTGGTGGGTTTCCTGTGTTTTATACCTA
ATCTATGGCATTGTTTGGCTT--GATCAAAGCCCCTTTCGYGATGCGTCGCTTGCGGCGT
TGAACGRACCTCGAAACGGTCTCTGWGGTCCATGTATTCGTTGCGCATTCATCGATGKCA
TGGCCCTYGGAGCGTCGTTTGGACTCTTGGATACGGAACCTG--ATGTGGGCTGTAGTTT
CTTCGATGATGCTATTGTTGCCCTCATTGAGCGTTCTCACATCTCTAAACGACCGACCGT
CATGCTTAGGCATGCCTGTGCATGGTG-----GGCTGTGTCGAAGAGGAATGCTACCTGG
TTGATCCTGCCAGTAGTCATATG----------
>mur875
GCATTCTGGGGGTCGTTTCGGCTTGTGGTTGTTTTCTTGGCCTTGGTGCCAAGGGGGTGG
CyGTAAGTTGGGTGGTCTTCGGGGATGACGACCGTAAAGGTGCATGAGTGGTGTTTGGTT
TGTTACGGGTGGTTGGyGATCTGCTTGAGCAGCGCCTTCTACGCGTTCATACCTCTTCAG
TTGTGCGACAAGACTTTATTTGTCTTGAGCATGTGGTGGGTTTCCTGTGTTGCATACCTA
ATCGATGGCATCGTTTGGCTTT-GATCAAAGCCCCTTTCGTGAyGCGTCGCTTGCGGCGT
TrAACGGACCTCGAAACGGTCTCTGTGGTCCATGTATTCGTTGCGCATGCATCGATGGCA
TGGyCCTCGGAGCGTCGTTTGGACTCTTGGATACGGAACCTG--ATGTGGGCTGTAGTTT
CTTCATTGATGCTATTGTTGCCCTCGTTGAGCGTTCTCGCTTCTCTAAACGACCGACTAT
CATGyATTGGCATGCCTGTGCATGGTG-----GGCTGTGTCGAAGAGGAATGCTACCTGG
TTGATCCTGCCAGTAGTCATATGCTTGTCTCAA
>Mmur875
GCATTCTGGGGGTCGTTTCGGCTTGTGGTTGTTTTCTTGGCCTTGGTGCCAAGGGGGTGG
CTGTAAGTTGGGTGGTCTTCGGGGATGACGACCGTAAAGGTGCATGAGTGGTGTTTGGTT
TGTTACGGGTGGTTGGTGATCTGCTTGAGCAGCGCCTTCTACGCGTTCATACCTCTTCAG
TTGTGCGACAAGACTTTATTTGTCTTGAGCATGTGGTGGGTTTCCTGTGTTGCATACCTA
ATCGATGGCATCGTTTGGCTTT-GATCAAAGCCCCTTTCGTGATGCGTCGCTTGCGGCGT
TGAACGGACCTCGAAACGGTCTCTGTGGTCCATGTATTCGTTGCGCATGCATCGATGGCA
TGGCCCTCGGAGCGTCGTTTGGACTCTTGGATACGGAACCTG--ATGTGGGCTGTAGTTT
CTTCATTGATGCTATTGTTGCCCTCGTTGAGCGTTCTCGCTTCTCTAAACGACCGACTAT
CATGCATTGGCATGCCTGTGCATGGTG-----GGCTGTGTCGAAGAGGAATGCTACCTGG
TTGATCCTGCCAGTAGTCATATGCTTGTCTCAA
>bif1213
GCATTCTGGGGGTCGTTTCGGCTTGTGGTTGTTTTCTTGGCCTTGGTGCCAAGGGGGTGG
CTGTAAGTTGGGTGGTCTTCGGGGATGACGACCGTAAAGGTGCATGAGTGGTGTTTGGTT
TGTTACGGGTGGTTGGTGATCTGCTTGAGCAGCGCCTTCTACGCGTTCATACCTCTTCAG
TTGTGCGrCAAGACTTTATTTGTCTTGAGCATGTGGTGGGTTTCCTGTGTTGCATACCTA
ATCGATGGCATCKTTTGGCTTT-GATCAAAGCCCCTTTCGTGATGCGTCGCTTGCGGCGT
TrAACGGACCTCGrAACGGTCTCTGTGGTCCATGTATTCGTTGCGCATGCATCGATGkCA
TGGCCCTCGGAGCGTCGTTTGGACTCTTGGATACKGAACCTG--ATGTGGGCyGTAGTTT
CTTCATTGATGCTATTGTTGCCCTCGTTGAGyGTTSTCGCTTCTCTAAAyGACCGACTAT
CATGCATTGGCATGCCTGTGCATGGTG-----GGCTGTGTCGAAGAGGAATGCTACCTGG
TTGATCCTGCCAGTAGTCATATGCTTGTCTCAA
>Mbif1213
GCATTCTGGGGGTCGTTTCGGCTTGTGGTTGTTTTCTTGGCCTTGGTGCCAAGGGGGTGG
CTGTAAGTTGGGTGGTCTTCGGGGATGACGACCGTAAAGGTGCATGAGTGGTGTTTGGTT
TGTTACGGGTGGTTGGTGATCTGCTTGAGCAGCGCCTTCTACGCGTTCATACCTCTTCAG
TTGTGCGACAAGACTTTATTTGTCTTGAGCATGTGGTGGGTTTCCTGTGTTGCATACCTA
ATCGATGGCATCGTTTGGCTTT-GATCAAAGCCCCTTTCGTGATGCGTCGCTTGCGGCGT
TGAACGGACCTCGAAACGGTCTCTGTGGTCCATGTATTCGTTGCGCATGCATCGATGGCA
TGGCCCTCGGAGCGTCGTTTGGACTCTTGGATACGGAACCTG--ATGTGGGCTGTAGTTT
CTTCATTGATGCTATTGTTGCCCTCGTTGAGCGTTCTCGCTTCTCTAAACGACCGACTAT
CATGCATTGGCATGCCTGTGCATGGTG-----GGCTGTGTCGAAGAGGAATGCTACCTGG
TTGATCCTGCCAGTAGTCATATGCTTGTCTCAA
>pic1067
GCATTCTGGGGGTCGTTTCGGCTTGTGGTTGTTTTCTTGGCCTTGGTGCCAAGGGGGTGG
CTGTAAGTTGGGTGGTCTTCGGGGATGACGACCGTAAAGGTGCATGAGTGGTGTTTGGTT
TGTTACGGGTGGTTGGTGATCTGCTTGAGCAGCGCCTTCTACGCGTTCATACCTCTTCAG
TTGTGCGACAAGACTTTATTTGTCTTGAGCATGTGGTGGGTTTCCTGTGTTGCATACCTA
ATCGATGGCATCGTTTGGCwTT-GATCAAAGCCCCTTTCGTGATGCGTCGCTTGCGGCGT
TGAACGGACCTCGAAACGGTCTCTGkGGTCCATGTATTCGTTGCGCATGCAwCGATGGCA
TGGCCCTCGGAGCGTCGTTTGGACTCTTGGATACGGAACCTG--ATGTGGGCTGTAGTTT
CTTCATTGATGCTATTGTTGCCCTCGTTGAGCGTTCTCGCTTCTCTAAACGACCGACTAT
CATGyATTGGCATGCCTGTGCATGGTG-----GGCTGTGTCGAAGAGGAATGCTACCTGG
TTGATCCTGCCAGTAGTCATATGCTTGTCTCAA
>Mpic1067
GCATTCTGGGGGTCGTTTCGGCTTGTGGTTGTTTTCTTGGCCTTGGTGCCAAGGGGGTGG
CTGTAAGTTGGGTGGTCTTCGGGGATGACGACCGTAAAGGTGCATGAGTGGTGTTTGGTT
TGTTACGGGTGGTTGGTGATCTGCTTGAGCAGCGCCTTCTACGCGTTCATACCTCTTCAG
TTGTGCGACAAGACTTTATTTGTCTTGAGCATGTGGTGGGTTTCCTGTGTTGCATACCTA
ATCGATGGCATCGTTTGGCTTT-GATCAAAGCCCCTTTCGTGATGCGTCGCTTGCGGCGT
TGAACGGACCTCGAAACGGTCTCTGTGGTCCATGTATTCGTTGCGCATGCATCGATGGCA
TGGCCCTCGGAGCGTCGTTTGGACTCTTGGATACGGAACCTG--ATGTGGGCTGTAGTTT
CTTCATTGATGCTATTGTTGCCCTCGTTGAGCGTTCTCGCTTCTCTAAACGACCGACTAT
CATGCATTGGCATGCCTGTGCATGGTG-----GGCTGTGTCGAAGAGGAATGCTACCTGG
TTGATCCTGCCAGTAGTCATATGCTTGTCTCAA
>pic1307
GCATTCTGGGGGTCGTTTCGGCTTGTGGTTGTTTTCTTGGCCTTGGTGCCAAGGGGGTGG
CTGTAAGTTGGGTGGTCTTCGGGGATGACGACCGTAAAGGTGCATGAGTGGTGTTTGGTT
TGTTACGGGTGGTTGGTGATCTGCTTGAGCAGCGCCTTCTACGCGTTCATACCTCTTCAG
TTGTGCGACAAGACTTTATTTGTCTTGAGCATGTGGTGGGTTTCCTGTGTTGCATACCTA
ATCkATGGCATCGTTTGGCTTT-GATCAAAGCCCCTTTCGTGATGCGTCGCTTGCGGCGT
TGAACGGACCTCGAAACGGTCTCTGTGGTCCATGTATTCGTTGCGCATGCATCGATGGCA
TGGCCCTCGGAGCGTCGTTTGGACTCTTGGATACGGAACCTG--ATGTGGGCTGTAGTTT
CTTCATTGATGCTATTGTTGCCCTCGTTGAGCGTTCTCGCTTCTCTAAACGACCGACTAT
CATGCATTGGCATGCCTGTGCATGGTG-----GGCTGTGTCGAAGAGGAATGCTACCTGG
TTGATCCTGCCAGTAGTCATATGCTTGTCTCAA
>Mpic1307
GCATTCTGGGGGTCGTTTCGGCTTGTGGTTGTTTTCTTGGCCTTGGTGCCAAGGGGGTGG
CTGTAAGTTGGGTGGTCTTCGGGGATGACGACCGTAAAGGTGCATGAGTGGTGTTTGGTT
TGTTACGGGTGGTTGGTGATCTGCTTGAGCAGCGCCTTCTACGCGTTCATACCTCTTCAG
TTGTGCGACAAGACTTTATTTGTCTTGAGCATGTGGTGGGTTTCCTGTGTTGCATACCTA
ATCGATGGCATCGTTTGGCTTT-GATCAAAGCCCCTTTCGTGATGCGTCGCTTGCGGCGT
TGAACGGACCTCGAAACGGTCTCTGTGGTCCATGTATTCGTTGCGCATGCATCGATGGCA
TGGCCCTCGGAGCGTCGTTTGGACTCTTGGATACGGAACCTG--ATGTGGGCTGTAGTTT
CTTCATTGATGCTATTGTTGCCCTCGTTGAGCGTTCTCGCTTCTCTAAACGACCGACTAT
CATGCATTGGCATGCCTGTGCATGGTG-----GGCTGTGTCGAAGAGGAATGCTACCTGG
TTGATCCTGCCAGTAGTCATATGCTTGTCTCAA
>law1175
GCATTCTGGGGGTCGTTTCGGCTTGTGGTTGTTTTCTTGGCCTTGGTGCCAAGGGGGTGG
CTGTAAGTTGGGTGGTCTTCGGGGATGACGACCGTAAAGGTGCATGAGTGGTGTTTGGTT
TGTTACGGGTGGTTGGTGATCTGCTTGAGCAGCGCCTTCTACGCGTTCATrCCTCTTCAG
TTGTGCGACAAGACTTTATTTGTCTTGAGCATGTGGTGGGTTTCCTGTGTTGCATACCTw
ATCGATGGCATCGTTTGGATTT-GATCAAAGCCCCTTTCGTGATGCGTCGCTTGCGGCGT
TGAACGGACCTCGAAAyGGTCTCTGTGGTCCATGTATTCGTTGCGCATGCATCGATGGCA
TGGCCCTCGGAGCGTyGTTTGGACTCTTGGATACGGAACCTG--ATGTGGGCTGTAGTTT
CTTCATTGATGCTATTGTTGCCCTCGTTGAGCGTTCTCGCTTCTCTAAACGACCGACTAT
CATGTATTGGCATGCCTGTGCATGGTG-----GGCTGTGTCGAAGAGGAATGCTACCTGG
TTGATCCTGCCAGTAGTCATATGCTTGTCTCAA
>Mlaw1175
GCATTCTGGGGGTCGTTTCGGCTTGTGGTTGTTTTCTTGGCCTTGGTGCCAAGGGGGTGG
CTGTAAGTTGGGTGGTCTTCGGGGATGACGACCGTAAAGGTGCATGAGTGGTGTTTGGTT
TGTTACGGGTGGTTGGTGATCTGCTTGAGCAGCGCCTTCTACGCGTTCATGCCTCTTCAG
TTGTGCGACAAGACTTTATTTGTCTTGAGCATGTGGTGGGTTTCCTGTGTTGCATACCTA
ATCGATGGCATCGTTTGGATTT-GATCAAAGCCCCTTTCGTGATGCGTCGCTTGCGGCGT
TGAACGGACCTCGAAACGGTCTCTGTGGTCCATGTATTCGTTGCGCATGCATCGATGGCA
TGGCCCTCGGAGCGTCGTTTGGACTCTTGGATACGGAACCTG--ATGTGGGCTGTAGTTT
CTTCATTGATGCTATTGTTGCCCTCGTTGAGCGTTCTCGCTTCTCTAAACGACCGACTAT
CATGTATTGGCATGCCTGTGCATGGTG-----GGCTGTGTCGAAGAGGAATGCTACCTGG
TTGATCCTGCCAGTAGTCATATGCTTGTCTCAA
>ram1173
GCATTCTGGGGGTCGTTTCGGCTTGTGGTTGTTTTCTTGGCCTTGGTGCCAAGGGGGTGG
CTGTAAGTTGGGTGGTCTTCGGGGATGACGACCGTAAAGGTGCATGAGTGGTGTTTGGTT
TGTTACGGGTGGTTGGTGATCTGCTTGAGCAGCGCCTTCTACGCGTTCATGCCTCTTCAG
TTGTGCGACAAGACTTTATTTGTCTTGASCATGTGGTGGGTTTCCTGTGTTGCATACCTA
ATCGATGGCATCGTTTGGATTT-GATCAAAGCCCCTTTCGTGATGCGTCGCTTGCGGCGT
TGAACGGACCTCGAAAYGGTCTCTGTGGTCCATGTATTCGTTGCGCATGCATCGATGGCA
TGGCCCTCGGAGCGTYGTTTGGACTCTTGGATACGGAACCTG--ATGTGGGCTGTAGTTT
CTTCATTGATGCTATTGTTGCCCTCGTTGAGCGTTCTCGCTTCTCTAAACGACCGACTAT
CATGTATTGGCATGCCTGTGCATGGTG-----GGCTGTGTCGAAGAGGAATGCTACCTGG
TTGATCCTGCCAGTAGTCATATGCTTGTCTCAA
>Mram1173
GCATTCTGGGGGTCGTTTCGGCTTGTGGTTGTTTTCTTGGCCTTGGTGCCAAGGGGGTGG
CTGTAAGTTGGGTGGTCTTCGGGGATGACGACCGTAAAGGTGCATGAGTGGTGTTTGGTT
TGTTACGGGTGGTTGGTGATCTGCTTGAGCAGCGCCTTCTACGCGTTCATGCCTCTTCAG
TTGTGCGACAAGACTTTATTTGTCTTGACCATGTGGTGGGTTTCCTGTGTTGCATACCTA
ATCGATGGCATCGTTTGGATTT-GATCAAAGCCCCTTTCGTGATGCGTCGCTTGCGGCGT
TGAACGGACCTCGAAACGGTCTCTGTGGTCCATGTATTCGTTGCGCATGCATCGATGGCA
TGGCCCTCGGAGCGTCGTTTGGACTCTTGGATACGGAACCTG--ATGTGGGCTGTAGTTT
CTTCATTGATGCTATTGTTGCCCTCGTTGAGCGTTCTCGCTTCTCTAAACGACCGACTAT
CATGTATTGGCATGCCTGTGCATGGTG-----GGCTGTGTCGAAGAGGAATGCTACCTGG
TTGATCCTGCCAGTAGTCATATGCTTGTCTCAA
>rec1174
GCATTCTGGGGGTCGTTTCGGCTTGTGGTTGTTTTCTTGGCCTTGGTGCCAAGGGGGTGG
CTGTAAGTTGGGTGGTCTTCGGGGATGACGACCGTAAAGGTGCATGAGTGGTGTTTGGTT
TGTTACGGGTGGTTGGTGATCTGCTTGAGCAGCGCCTTCTACGCGTTCATrCCTCTTCAG
TTGTGCGACAAGACTTTATTTGTCTTGAGCATGTGGTGGGTTTCCTGTGTTrCATACCTA
ATCGATGGCATCGTTTGGATTT-GATCAAAGCCCCTTTCGTGATGCGTCGCTTGCGGCGT
TGAACGGACCTCGAAAYGGTCTCTGTGGTCCATGTATTCGTTGCGCATGCATCGATGGCA
TGGCCCTCGGAGCGTYGTTTGGACTCTTGGATACGGAACCTG--ATGTGGGCTGTAGTTT
CTTCATTGATGCTATTGTTGCCCTCGTTGAGCGTTCTCGCTTCTCTAAACGACCGACYAT
CATGTATTGGCATGCCTGTGCATGGTG-----GGCTGTGTCGAAGAGGAATGCTACCTGG
TTGATCCTGCCAGTAGTCATATGCTTGTCTCAA
>Mrec1174
GCATTCTGGGGGTCGTTTCGGCTTGTGGTTGTTTTCTTGGCCTTGGTGCCAAGGGGGTGG
CTGTAAGTTGGGTGGTCTTCGGGGATGACGACCGTAAAGGTGCATGAGTGGTGTTTGGTT
TGTTACGGGTGGTTGGTGATCTGCTTGAGCAGCGCCTTCTACGCGTTCATGCCTCTTCAG
TTGTGCGACAAGACTTTATTTGTCTTGAGCATGTGGTGGGTTTCCTGTGTTGCATACCTA
ATCGATGGCATCGTTTGGATTT-GATCAAAGCCCCTTTCGTGATGCGTCGCTTGCGGCGT
TGAACGGACCTCGAAAYGGTCTCTGTGGTCCATGTATTCGTTGCGCATGCATCGATGGCA
TGGCCCTCGGAGCGTYGTTTGGACTCTTGGATACGGAACCTG--ATGTGGGCTGTAGTTT
CTTCATTGATGCTATTGTTGCCCTCGTTGAGCGTTCTCGCTTCTCTAAACGACCGACTAT
CATGTATTGGCATGCCTGTGCATGGTG-----GGCTGTGTCGAAGAGGAATGCTACCTGG
TTGATCCTGCCAGTAGTCATATGCTTGTCTCAA
>gou1171
GCATTCTGGGGGTCGTTTCGGCTTGTGGTTGTTTTCTTGGCCTTGGTGCCAAGGGGGTGG
CTGTAAGTTGGGTGGTCTTCGGGGATGACGACCGTAAAGGTGCATGAGTGGTGTTTGGTT
TGTTACGGGTGGTTGGTGATCTGCTTGAGCAGCGCCTTCTACGCGTTCATrCCTCTTCAG
TTGTGCkACAAGAmTTyATTTkTCTTGAGCATGTGGTGGGTTTCCTGTGTTGyATACCTA
ATCkATGGCATyGTTTGGmTTt-GATCAAAGCCCCTTTCGyGATGCGTCGCTTGCGGCGT
TGAACGrACCTCGAAAYGGTCTCTGTGGTCCATGTATTCGTTGCGCATGCATCGATGGCA
TGGCCCTyrGAGCGTYGTTTGGACTCTTGGATACGGAACCTG--ATGTGGGCTGTAGTTT
CTTCATTGATGCTATTGTTGCCCTCrTTGAGCGTTCTCGCwTCTCTAAACGACCGACyAT
CATGywTwGGCATGCCTGTGCATGGTG-----GGCTGTGTCGAAGAGGAATGCTACCTGG
TTGATCCTGCCAGTAGTCATATGCTTGTCTCAA
>Mgou1171
GCATTCTGGGGGTCGTTTCGGCTTGTGGTTGTTTTCTTGGCCTTGGTGCCAAGGGGGTGG
CTGTAAGTTGGGTGGTCTTCGGGGATGACGACCGTAAAGGTGCATGAGTGGTGTTTGGTT
TGTTACGGGTGGTTGGTGATCTGCTTGAGCAGCGCCTTCTACGCGTTCATGCCTCTTCAG
TTGTGCGACAAGACTTTATTTGTCTTGAGCATGTGGTGGGTTTCCTGTGTTGCATACCTA
ATCGATGGCATCGTTTGGATTt-GATCAAAGCCCCTTTCGTGATGCGTCGCTTGCGGCGT
TGAACGGACCTCGAAAYGGTCTCTGTGGTCCATGTATTCGTTGCGCATGCATCGATGGCA
TGGCCCTCGGAGCGTYGTTTGGACTCTTGGATACGGAACCTG--ATGTGGGCTGTAGTTT
CTTCATTGATGCTATTGTTGCCCTCGTTGAGCGTTCTCGCTTCTCTAAACGACCGACTAT
CATGTATTGGCATGCCTGTGCATGGTG-----GGCTGTGTCGAAGAGGAATGCTACCTGG
TTGATCCTGCCAGTAGTCATATGCTTGTCTCAA
>cer1176
GCATTCTGGGGGTCGTTTCGGCTTGTGGTTGTTTTCTTGGCCTTGGTGCCAAGGGGGTGG
CTGTAAGTTGGGTGGTCTTCGGGGATGACGACCGTAAAGGTGCATGAGTGGTGTTTGGTT
TGTTACGGGTGGTTGGTGATCTGCTTGAGCAGCGCCTTCTACGCGTTCATRCCTCTTCAG
TTGTGCGACAAGACTTTATTTGTCTTGAGCATGTGGTGGGTTTCCTGTGTTGCATACCTA
ATCGATGGCATCGTTTGGMTTT-GATCAAAGCCCCTTTCGTGATGCGTCGCTTGCGGCGT
TGAACGGACCTCGAAAyGGTCTCTGTGGTCCATGTATTCGTTGCGCATGCATCGATGGCA
TGGCCCTCrGAGCGTyGTTTGGACTCTTGGATACGGAACCTG--ATGTGGGCTGTAGTTT
CTTCATTGATGCTATTGTTGCCCTCGTTGAGCGTTCTCGCTTCTCTAAACGACCGACTAT
CATGYATTGGCATGCCTGTGCATGGTG-----GGCTGTGTCGAAGAGGAATGCTACCTGG
TTGATCCTGCCAGTAGTCATATGCTTGTCTCAA
>Mcer1176
GCATTCTGGGGGTCGTTTCGGCTTGTGGTTGTTTTCTTGGCCTTGGTGCCAAGGGGGTGG
CTGTAAGTTGGGTGGTCTTCGGGGATGACGACCGTAAAGGTGCATGAGTGGTGTTTGGTT
TGTTACGGGTGGTTGGTGATCTGCTTGAGCAGCGCCTTCTACGCGTTCATGCCTCTTCAG
TTGTGCGACAAGACTTTATTTGTCTTGAGCATGTGGTGGGTTTCCTGTGTTGCATACCTA
ATCGATGGCATCGTTTGGATTT-GATCAAAGCCCCTTTCGTGATGCGTCGCTTGCGGCGT
TGAACGGACCTCGAAACGGTCTCTGTGGTCCATGTATTCGTTGCGCATGCATCGATGGCA
TGGCCCTCGGAGCGTCGTTTGGACTCTTGGATACGGAACCTG--ATGTGGGCTGTAGTTT
CTTCATTGATGCTATTGTTGCCCTCGTTGAGCGTTCTCGCTTCTCTAAACGACCGACTAT
CATGYATTGGCATGCCTGTGCATGGTG-----GGCTGTGTCGAAGAGGAATGCTACCTGG
TTGATCCTGCCAGTAGTCATATGCTTGTCTCAA
>cor1177
GCATTCTGGGGGTCGTTTCGGCTTGTGGTTGTTTTCTTGGCCkTGGTGCCAAGGGGGTGG
CTGTAAGTTGGGTGGTCTTCGGGGATGACGACCGTAAAGGTGCATGAGTGGTGTTTGGTT
TGTTACGGGTGGTTGGTGATCTGCTTGAGCAGCGCCTTCTACGCGTTCATRCCTCTTCAG
TTGTGCGACAAGACTTTATTTGTCTTGAGCATGTGGTGGGTTTCCTGTGTTGCATACCTA
ATCGATGGCATCGTTTGGMTTT-GATCAAAGCCCCTTTCGTGATGCGTCGCTTGCGGCGT
TGAACGGACCTCGAAACGGTCTCTGTGGTCCATGTATTCGTTGCRCATGCATCGATGGCA
TGGCCCTCGGAGCGTCGTTTGGACTCTTGGATACGGAACCTG--ATGTGGGCTGTAGTTT
CTTCATTGATGCTATTGTTGCCCTCGTTGAGCGTTCTCGCTTCTCTAAACGACCGACTAY
CATGYATTGGCATGCCTGTGCATGGTG-----GGCTGTGTCGAAGAGGAATGCTACCTGG
TTGATCCTGCCAGTAGTCATATGyTTGTCTCAA
>Mcor1177
GCATTCTGGGGGTCGTTTCGGCTTGTGGTTGTTTTCTTGGCCTTGGTGCCAAGGGGGTGG
CTGTAAGTTGGGTGGTCTTCGGGGATGACGACCGTAAAGGTGCATGAGTGGTGTTTGGTT
TGTTACGGGTGGTTGGTGATCTGCTTGAGCAGCGCCTTCTACGCGTTCATRCCTCTTCAG
TTGTGCGACAAGACTTTATTTGTCTTGAGCATGTGGTGGGTTTCCTGTGTTGCATACCTA
ATCGATGGCATCGTTTGGMTTT-GATCAAAGCCCCTTTCGTGATGCGTCGCTTGCGGCGT
TGAACGGACCTCGAAACGGTCTCTGTGGTCCATGTATTCGTTGCRCATGCATCGATGGCA
TGGCCCTCGGAGCGTCGTTTGGACTCTTGGATACGGAACCTG--ATGTGGGCTGTAGTTT
CTTCATTGATGCTATTGTTGCCCTCGTTGAGCGTTCTCGCTTCTCTAAACGACCGACTAY
CATGYATTGGCATGCCTGTGCATGGTG-----GGCTGTGTCGAAGAGGAATGCTACCTGG
TTGATCCTGCCAGTAGTCATATGCTTGTCTCAA
>gci1172
GCATTCTGGGGGTCGTTTCGGCTTGTGGTTGTTTTCTTGGCCTTGGTGCCAAGGGGGTGG
CTGTAAGTTGGGTGGTCTTCGGGGATGACGACCGTAAAGGTGCATGAGTGGTGTTTGGTT
TGTTACGGGTGGTTGGTGATCTGCTTGAGCAGCGCCTTCTACGCGTTCATRCCTCTTCAG
TTGTGCGACrAGACTTTATTTGTCTTGAGCATGTGGTGGGTTTCCTGTGTTGCATACCTA
ATCGATGGCATCGTTTGGMTTT-GATCAAAGCCCCTTTCGTGATGCGTCGCTTGCGGCGT
TGAACGGACCTCGAAAyGGTCTCTGTGGTCCATGTATTCGTTGyGCATGCATCGATGGCA
TGGCCCTCrGAGCGTyGTTTGGACTCTTGGATACGGAACCTG--ATGTGGGCTGTAGTTT
CTTCATTGATGCTATTGTTGCCCTCGTTGAGCGTTCTCGCTTCTCTAAACGACCGACTAT
CATGYATTGGCATGCCTGTGCATGGTG-----GGCTGTGTCGAAGAGGAATGCTACCTGG
TTGATCCTGCCAGTAGTCATATGCTTGTCTCAA
>Mgci1172
GCATTCTGGGGGTCGTTTCGGCTTGTGGTTGTTTTCTTGGCCTTGGTGCCAAGGGGGTGG
CTGTAAGTTGGGTGGTCTTCGGGGATGACGACCGTAAAGGTGCATGAGTGGTGTTTGGTT
TGTTACGGGTGGTTGGTGATCTGCTTGAGCAGCGCCTTCTACGCGTTCATRCCTCTTCAG
TTGTGCGACAAGACTTTATTTGTCTTGAGCATGTGGTGGGTTTCCTGTGTTGCATACCTA
ATCGATGGCATCGTTTGGMTTT-GATCAAAGCCCCTTTCGTGATGCGTCGCTTGCGGCGT
TGAACGGACCTCGAAACGGTCTCTGTGGTCCATGTATTCGTTGCGCATGCATCGATGGCA
TGGCCCTCGGAGCGTCGTTTGGACTCTTGGATACGGAACCTG--ATGTGGGCTGTAGTTT
CTTCATTGATGCTATTGTTGCCCTCGTTGAGCGTTCTCGCTTCTCTAAACGACCGACTAT
CATGCATTGGCATGCCTGTGCATGGTG-----GGCTGTGTCGAAGAGGAATGCTACCTGG
TTGATCCTGCCAGTAGTCATATGCTTGTCTCAA
>cnd1197
GCATTCTGGGGGTCGTTTCGGCTTGTGGTTGTTTTCTTGGCCTTGGTGCCAAGGGGGTGG
CTGyAAGTTGGGTGGTCTTCGGGGATGACGACCGTAAAGGTGCATGAGTGGTGTTTGGTT
TGTTACGGGTGGTTGGTGATCTGCTTGAGCAGCGCCTTCTACGCGTTCATRCCTCTTCAG
TTGTGCGACAAGACTTTATTTGTCTTGAGCATGTGGTGGGTTTCCTGTGTTGCATACCTA
ATCGATGGCATCGTTTGGMTTT-GATCAAAGCCCCTTTCGTGATGCGTCGCTTGCGGCGT
TGAACGGACCTCGAAAyGGTCTCTGTGGTCCATGTATTCGTTGCGCATGCATCGATGGCA
TGGCCCTCGGAGCGTyGTTTGGACTCTTGGATACGGAACCTG--ATGTGGGCTGTAGTTT
CTTCATTGATGCTATTGTTGCCCTCGTTGAGCGTTCTCGCTTCTCTAAACGACCKACTAT
CATGYATTGGCATGCCTGTGCATGGTGtggtgGGCTGTGTCGAAGAGGAATGCTACCTGG
TTGATCCTGCCAGTAGTCATATGCTTGTCTCAA
>Mcnd1197
GCATTCTGGGGGTCGTTTCGGCTTGTGGTTGTTTTCTTGGCCTTGGTGCCAAGGGGGTGG
CTGTAAGTTGGGTGGTCTTCGGGGATGACGACCGTAAAGGTGCATGAGTGGTGTTTGGTT
TGTTACGGGTGGTTGGTGATCTGCTTGAGCAGCGCCTTCTACGCGTTCATGCCTCTTCAG
TTGTGCGACAAGACTTTATTTGTCTTGAGCATGTGGTGGGTTTCCTGTGTTGCATACCTA
ATCGATGGCATCGTTTGGATTT-GATCAAAGCCCCTTTCGTGATGCGTCGCTTGCGGCGT
TGAACGGACCTCGAAACGGTCTCTGTGGTCCATGTATTCGTTGCGCATGCATCGATGGCA
TGGCCCTCGGAGCGTCGTTTGGACTCTTGGATACGGAACCTG--ATGTGGGCTGTAGTTT
CTTCATTGATGCTATTGTTGCCCTCGTTGAGCGTTCTCGCTTCTCTAAACGACCGACTAT
CATGYATTGGCATGCCTGTGCATGGTG-----GGCTGTGTCGAAGAGGAATGCTACCTGG
TTGATCCTGCCAGTAGTCATATGCTTGTCTCAA
>Mmixtum
GCATTCTGGGGGTCGTTTCGGCTTGTGGTTGTTTTCTTGGCCTTGGTGCCAAGGGGGTGG
CTGTAAGTTGGGTGGTCTTCGGGGATGACGACCGTAAAGGTGCATGAGTGGTGTTTGGTT
TGTTACGGGTGGTTGGTGATCTGCTTGAGCAGCGCCTTCTACGCGTTCATACCTCTTCAG
TTTTGCGACAAGACTTCATTTGTCTTGAGCATGTGGTGGGTTTCCTGTGTTGCATACCTA
ATCGATGGCATCGTTTGGCTT--GATCAAAGCCCCTTTCGTGATGCGTCGCTTGCGGCGT
TGAACGAACCTCGAAACGGTCTCTGTGGTCCATGTATTCGTTGTGCATGCATCGATGGCA
TGGCCCTTGGAGCGTCGTTTGGACTCTTGGATACGGAACCTG--ATGTGGGCTGTAGTTT
CTTCATTGATGCTATTGTTGCCCTCGTTGAGCGTTCTCGCTTCTCTAAACGACCGACCAT
CATGCTTAGGCATGCCTGTGCATGGTG-----GGATTTGTCGAAGAGGAATGCTACCTGG
TTGATCCTGCCAGTAGTCATATGCTTGTCTCAA
>5mixtum
----------------TTCGGCTTGTGGTTGTTTTCTTGGCCTTGGTGCCAAGGGGGTGG
CTGTAAGTTGGGTGGTCTTCGGGGATGACGACCGTAAAGGTGCATGAGTGGTGTTTGGTT
TGTTACGGGTGGTTGGTGATCTGCTTGAGCAGCGCCTTCTACGCGTTCATACCTCTTCAG
TTTTGCGACAAGACTTCATTTGTCTTGAGCATGTGGTGGGTTTCCTGTGTTGCATACCTA
ATCGATGGCATCGTTTGGCTT--GATCAAAGCCCCTTTCGTGATGCGTCGCTTGCGGCGT
TGAACGAACCTCGAAACGGTCTCTGTGGTCCATGTATTCGTTGTGCATGCATCGATGGCA
TGGCCCTTGGAGCGTCGTTTGGACTCTTGGATACGGAACCTG--ATGTGGGCTGTAGTTT
CTTCATTGATGCTATTGTTGCCCTCGTTGAGCGTTCTCGCTTCTCTAAACGACCGACCAT
CATGCTTAGGCATGCCTGTGCATGGTG-----GGATTTGTCGAAGAGGAATGCTACCTGG
TTGATCCTGCCAGTAGTCATATGCTTGTCTCAA
>2mixtum
----------------TTCGGCTTGTGGTTGTTTTCTTGGCCTTGGTGCCAAGGGGGTGG
CTGTAAGTTGGGTGGTCTTCGGGGATGACGACCGTAAAGGTGCATGAGTGGTGTTTGGTT
TGTTACGGGTGGTTGGTGATCTGCTTGAGCAGCGCCTTCTACGCGTTCATACCTCTTCAG
TTTTGCGACAAGACTTCATTTGTCTTGAGCATGTGGTGGGTTTCCTGTGTTGCATACCTA
ATCGATGGCATCGTTTGGCTT--GATCAAAGCCCCTTTCGTGATGCGTCGCTTGCGGCGT
TGAACGAACCTCGAAACGGTCTCTGTGGTCCATGTATTCGTTGCGCATGCATCGATGGCA
TGGCCCTTGGAGCGTCGTTTGGACTCTTGGATACGGAACCTG--ATGTGGGCTGTAGTTT
CTTCATTGATGCTATTGTTGCCCTCGTTGAGCGTTCTCGCTTCTCTAAACGACCGACCAT
CATGCTTAGGCATGCCTGTGCATGGTG-----GGATTTGTCGAAGAGGAATGCTACCTGG
TTGATCCTGCCAGTAGTCATATGCTTGTCTCAA
>mixtum
GCATTCTGGGGGTCGTTTCGGCTTGTGGTTGTTTTCTTGGCCTTsGTGCCAAGGGGGTGG
CTGTAAGTTGGGTGGTCTTCGGGGATGACGACCGTAAAGGTGCATGAGTGGTGTTTGGTT
TGTTACGGGTGGTTGGTGATCTGCTTGAGCAGCGCCTTCTAyGCGTTCATACCTCTTCAG
TTkTGCkACAAGAmTTyATTTkTCTTGAGCATGTGGTGGGTTTCCTGTGTTGyATACCTA
ATCkATGGCATyGTTTGGCTTt-GATCAAAGCCCCTTTCGyGATGCGTCGCTTGCGGyGT
TGAACGrACCTCGAAACGGTCTCTGTGGTCCATGTATTCGyTGyGCATGCATCGATGGCA
TGGCCCTyGGAGCGTCGTTTGGACTCTTGGATACGGAACCTG--ATGTGGGCTGTAGTTT
CTTCATTGATGCTATTGTTGCCCTCrTTGAGCGTTCTCGCwTCTCTAAACGACCGACyAT
CATGywTwGGCATGCCTGTGCATGGTG-----GGmTkTGTCGAAGAGGAATGCTACCTGG
TTGATCCTGCCAGTAGTCATATGCTTGTCTCAA
>3mixtum
----------------TTCGGCTTGTGGTTGTTTTCTTGGCCTTGGTGCCAAGGGGGTGG
CTGTAAGTTGGGTGGTCTTCGGGGATGACGACCGTAAAGGTGCATGAGTGGTGTTTGGTT
TGTTACGGGTGGTTGGTGATCTGCTTGAGCAGCGCCTTCTATGCGTTCATACCTCTTCAG
TTGTGCTACAAGAATTCATTTTTCTTGAGCATGTGGTGGGTTTCCTGTGTTGTATACCTA
ATCTATGGCATTGTTTGGCTT--GATCAAAGCCCCTTTCGCGATGCGTCGCTTGCGGCGT
TGAACGAACCTCGAAACGGTCTCTGTGGTCCATGTATTCGTTGCGCATGCATCGATGGCA
TGGCCCTTGGAGCGTCGTTTGGACTCTTGGATACGGAACCTG--ATGTGGGCTGTAGTTT
CTTCATTGATGCTATTGTTGCCCTCATTGAGCGTTCTCGCATCTCTAAACGACCGACCAT
CATGCTTAGGCATGCCTGTGCATGGTG-----GGCTGTGTCGAAGAGGAATGCTACCTGG
TTGATCCTGCCAGTAGTCATATGCTTGTCTCAA
>4mixtum
----------------TTCGGCTTGTGGTTGTTTTCTTGGCCTTCGTGCCAAGGGGGTGG
CTGTAAGTTGGGTGGTCTTCGGGGATGACGACCGTAAAGGTGCATGAGTGGTGTTTGGTT
TGTTACGGGTGGTTGGTGATCTGCTTGAGCAGCGCCTTCTACGCGTTCATACCTCTTCAG
TTTTGCGACAAGACTTCATTTGTCTTGAGCATGTGGTGGGTTTCCTGTGTTGCATACCTA
ATCGATGGCATCGTTTGGCTT--GATCAAAGCCCCTTTCGTGATGCGTCGCTTGCGGTGT
TGAACGAACCTCGAAACGGTCTCTGTGGTCCATGTATTCGTTGTGCATGCATCGATGGCA
TGGCCCTTGGAGCGTCGTTTGGACTCTTGGATACGGAACCTG--ATGTGGGCTGTAGTTT
CTTCATTGATGCTATTGTTGCCCTCGTTGAGCGTTCTCGCTTCTCTAAACGACCGACTAT
CATGTATTGGCATGCCTGTGCATGGTG-----GGCTGTGTCGAAGAGGAATGCTACCTGG
TTGATCCTGCCAGTAGTCATATGCTTGTCTCAA
>1mixtum
---------------TTTCGGCTTGTGGTTGTTTTCTTGGCCTTCGTGCCAAGGGGGTGG
CTGTAAGTTGGGTGGTCTTCGGGGATGACGACCGTAAAGGTGCATGAGTGGTGTTTGGTT
TGTTACGGGTGGTTGGTGATCTGCTTGAGCAGCGCCTTCTACGCGTTCATACCTCTTCAG
TTTTGCGACAAGACTTCATTTGTCTTGAGCATGTGGTGGGTTTCCTGTGTTGCATACCTA
ATCGATGGCATCGTTTGGCTT--GATCAAAGCCCCTTTCGTGATGCGTCGCTTGCGGTGT
TGAACGAACCTCGAAACGGTCTCTGTGGTCCATGTATTCGTTGTGCATGCATCGATGGCA
TGGCCCTTGGAGCGTCGTTTGGACTCTTGGATACGGAACCTG--ATGTGGGCTGTAGTTT
CTTCATTGATGCTATTGTTGCCCTCGTTGAGCGTTCTCGCTTCTCTAAACGACCGACTAT
CATGTATTGGCATGCCTGTGCATGGTG-----GGCTGTGTCGAAGAGGAATGCTACCTGG
TTGATCCTGCCAGTAGTCATATGCTTGTCTCAA
>9mixtum
----------------TTCGGCTTGTGGTTGTTTTCTTGGCCTTGGTGCCAAGGGGGTGG
CTGTAAGTTGGGTGGTCTTCGGGGATGACGACCGTAAAGGTGCATGAGTGGTGTTTGGTT
TGTTACGGGTGGTTGGTGATCTGCTTGAGCAGCGCCTTCTACGCGTTCATACCTCTTCAG
TTTTGCGACAAGACTTCATTTGTCTTGAGCATGTGGTGGGTTTCCTGTGTTGCATACCTA
ATCGATGGCATCGTTTGGCTT--GATCAAAGCCCCTTTCGTGATGCGTCGCTTGCGGCGT
TGAACGAACCTCGAAACGGTCTCTGTGGTCCATGTATTCGTTGTGCATGCATCGATGGCA
TGGCCCTTGGAGCGTCGTTTGGACTCTTGGATACGGAACCTG--ATGTGGGCTGTAGTTT
CTTCATTGATGCTATTGTTGCCCTCGTTGAGCGTTCTCGCTTCTCTAAACGACCGACCAT
CATGCTTAGGCATGCCTGTGCATGGTG-----GGATTTGTCGAAGAGGAATGCTACCTGG
TTGATCCTGCCAGTAGTCATATGCTTGTCTCAA
>10mixtum
----------------TTCGGCTTGTGGTTGTTTTCTTGGCCTTGGTGCCAAGGGGGTGG
CTGTAAGTTGGGTGGTCTTCGGGGATGACGACCGTAAAGGTGCATGAGTGGTGTTTGGTT
TGTTACGGGTGGTTGGTGATCTGCTTGAGCAGCGCCTTCTACGCGTTCATACCTCTTCAG
TTTTGCGACAAGACTTCATTTGTCTTGAGCATGTGGTGGGTTTCCTGTGTTGCATACCTA
ATCGATGGCATCGTTTGGCTT--GATCAAAGCCCCTTTCGTGATGCGTCGCTTGCGGCGT
TGAACGAACCTCGAAACGGTCTCTGTGGTCCATGTATTCGTTGTGCATGCATCGATGGCA
TGGCCCTTGGAGCGTCGTTTGGACTCTTGGATACGGAACCTG--ATGTGGGCTGTAGTTT
CTTCATTGATGCTATTGTTGCCCTCGTTGAGCGTTCTCGCTTCTCTAAACGACCGACCAT
CATGCTTAGGCATGCCTGTGCATGGTG-----GGATTTGTCGAAGAGGAATGCTACCTGG
TTGATCCTGCCAGTAGTCATATGCTTGTCTCAA
>7mixtum
----------------TTCGGCTTGTGGTTGTTTTCTTGGCCTTGGTGCCAAGGGGGTGG
CTGTAAGTTGGGTGGTCTTCGGGGATGACGACCGTAAAGGTGCATGAGTGGTGTTTGGTT
TGTTACGGGTGGTTGGTGATCTGCTTGAGCAGCGCCTTCTACGCGTTCATACCTCTTCAG
TTGTGCGACAAGACTTCATTTGTCTTGAGCATGTGGTGGGTTTCCTGTGTTGTATACCTA
ATCGATGGCATCGTTTGGCTT--GATCAAAGCCCCTTTCGTGATGCGTCGCTTGCGGCGT
TGAACGAACCTCGAAACGGTCTCTGTGGTCCATGTATTCGTTGTGCATGCATCGATGGCA
TGGCCCTTGGAGCGTCGTTTGGACTCTTGGATACGGAACCTG--ATGTGGGCTGTAGTTT
CTTCATTGATGCTATTGTTGCCCTCGTTGAGCGTTCTCGCTTCTCTAAACGACCGACCAT
CATGCTTAGGCATGCCTGTGCATGGTG-----GGATTTGTCGAAGAGGAATGCTACCTGG
TTGATCCTGCCAGTAGTCATATGCTTGTCTCAA
>6mixtum
----------------TTCGGCTTGTGGTTGTTTTCTTGGCCTTGGTGCCAAGGGGGTGG
CTGTAAGTTGGGTGGTCTTCGGGGATGACGACCGTAAAGGTGCATGAGTGGTGTTTGGTT
TGTTACGGGTGGTTGGTGATCTGCTTGAGCAGCGCCTTCTACGCGTTCATACCTCTTCAG
TTGTGCTACAAGAATTCATTTGTCTTGAGCATGTGGTGGGTTTCCTGTGTTGCATACCTA
ATCGATGGCATCGTTTGGCTT--GATCAAAGCCCCTTTCGTGATGCGTCGCTTGCGGCGT
TGAACGAACCTCGAAACGGTCTCTGTGGTCCATGTATTCGTTGTGCATGCATCGATGGCA
TGGCCCTTGGAGCGTCGTTTGGACTCTTGGATACGGAACCTG--ATGTGGGCTGTAGTTT
CTTCATTGATGCTATTGTTGCCCTCGTTGAGCGTTCTCGCTTCTCTAAACGACCGACCAT
CATGCTTAGGCATGCCTGTGCATGGTG-----GGATTTGTCGAAGAGGAATGCTACCTGG
TTGATCCTGCCAGTAGTCATATGCTTGTCTCAA
>8mixtum
----------------TTCGGCTTGTGGTTGTTTTCTTGGCCTTCGTGCCAAGGGGGTGG
CTGTAAGTTGGGTGGTCTTCGGGGATGACGACCGTAAAGGTGCATGAGTGGTGTTTGGTT
TGTTACGGGTGGTTGGTGATCTGCTTGAGCAGCGCCTTCTACGCGTTCATACCTCTTCAG
TTTTGCGACAAGACTTCATTTGTCTTGAGCATGTGGTGGGTTTCCTGTGTTGCATACCTA
ATCGATGGCATCGTTTGGCTT--GATCAAAGCCCCTTTCGTGATGCGTCGCTTGCGGCGT
TGAACGAACCTCGAAACGGTCTCTGTGGTCCATGTATTCGCTGTGCATGCATCGATGGCA
TGGCCCTTGGAGCGTCGTTTGGACTCTTGGATACGGAACCTG--ATGTGGGCTGTAGTTT
CTTCATTGATGCTATTGTTGCCCTCGTTGAGCGTTCTCGCTTCTCTAAACGACCGACCAT
CATGCTTAGGCATGCCTGTGCATGGTG-----GGATTTGTCGAAGAGGAATGCTACCTGG
TTGATCCTGCCAGTAGTCATATGCTTGTCTCAA
>14mixtum
----------------------------TTGTTTTCTTGGCCTTGGTGCCAAGGGGGTGG
CTGTAAGTTGGGTGGTCTTCGGGGATGACGACCGTAAAGGTGCATGAGTGGTGTTTGGTT
TGTTACGGGTGGTTGGTGATCTGCTTGAGCAGCGCCTTCTACGCGTTCATACCTCTTCAG
TTTTGCGACAAGACTTCATTTGTCTTGAGCATGTGGTGGGTTTCCTGTGTTGCATACCTA
ATCGATGGCATCGTTTGGCTT--GATCAAAGCCCCTTTCGTGATGCGTCGCTTGCGGCGT
TGAACGAACCTCGAAACGGTCTCTGTGGTCCATGTATTCGTTGTGCATGCATCGATGGCA
TGGCCCTTGGAGCGTCGTTTGGACTCTTGGATACGGAACCTG--ATGTGGGCTGTAGTTT
CTTCATTGATGCTATTGTTGCCCTCGTTGAGCGTTCTCGCTTCTCTAAACGACCGACCAT
CATGCTTAGGCATGCCTGTGCATGGTG-----GGATTTGTCGAAAAGGAATGCTACCTGG
TTGATCCTGCCAGTAGTCATATGCTTGTCTCAA
>13mixtum
-----------------------------TGTTTTCTTGGCCTTGGTGCCAAGGGGGTGG
CTGTAAGTTGGGTGGTCTTCGGGGATGACGACCGTAAAGGTGCATGAGTGGTGTTTGGTT
TGTTACGGGTGGTTGGTGATCTGCTTGAGCAGCGCCTTCTACGCGTTCATACCTCTTCAG
TTTTGCGACAAGACTTCATTTGTCTTGAGCATGTGGTGGGTTTCCTGTGTTGCATACCTA
ATCGATGGCATCGTTTGGCTT--GATCAAAGCCCCTTTCGTGATGCGTCGCTTGCGGCGT
TGAACGAACCTCGAAACGGTCTCTGTGGTCCATGTATTCGTTGTGCATGCATCGATGGCA
TGGCCCTTGGAGCGTCGTTTGGACTCTTGGATACGGAACCTG--ATGTGGGCTGTAGTTT
CTTCATTGATGCTATTGTTGCCCTCGTTGAGCGTTCTCGCTTCTCTAAACGACCGACCAT
CATGCTTAGGCATGCCTGTGCATGGTG-----GGATTTGTCGAAAAGGAATGCTACCTGG
TTGATCCTGCCAGTAGTCATATGCTTGTCTCAA
>12mixtum
----------------TTCGGCTTGTGGTTGTTTTCTTGGCCTTGGTGCCAAGGGGGTGG
CTGTAAGTTGGGTGGTCTTCGGGGATGACGACCGTAAAGGTGCATGAGTGGTGTTTGGTT
TGTTACGGGTGGTTGGTGATCTGCTTGAGCAGCGCCTTCTACGCGTTCATACCTCTTCAG
TTTTGCGACAAGACTTCATTTGTCTTGAGCATGTGGTGGGTTTCCTGTGTTGCATACCTA
ATCGATGGCATCGTTTGGCTT--GATCAAAGCCCCTTTCGTGATGCGTCGCTTGCGGCGT
TGAACGAACCTCGAAACGGTCTCTGTGGTCCATGTATTCGTTGTGCATGCATCGATGGCA
TGGCCCTTGGAGCGTCGTTTGGACTCTTGGATACGGAACCTG--ATGTGGGCTGTAGTTT
CTTCATTGATGCTATTGTTGCCCTCGTTGAGCGTTCTCGCTTCTCTAAACGACCGACCAT
CATGCTTAGGCATGCCTGTGCATGGTG-----GGATTTGTCGAAGAGGAATGCTACCTGG
TTGATCCTGCCAGTAGTCATATGCTTGTCTCAA
>11mixtum
-----------------------------TGTTTTCTTGGCCTTGGTGCCAAGGGGGTGG
CTGTAAGTTGGGTGGTCTTCGGGGATGACGACCGTAAAGGTGCATGAGTGGTGTTTGGTT
TGTTACGGGTGGTTGGTGATCTGCTTGAGCAGCGCCTTCTACGCGTTCATACCTCTTCAG
TTGTGCTACAAGAATTCATTTGTCTTGAGCATGTGGTGGGTTTCCTGTGTTGCATACCTA
ATCGATGGCATCGTTTGGCTT--GATCAAAGCCCCTTTCGTGATGCGTCGCTTGCGGCGT
TGAACGAACCTCGAAACGGTCTCTGTGGTCCATGTATTCGTTGTGCATGCATCGATGGCA
TGGCCCTTGGAGCGTCGTTTGGACTCTTGGATACGGAACCTG--ATGTGGGCTGTAGTTT
CTTCATTGATGCTATTGTTGCCCTCGTTGAGCGTTCTCGCTTCTCTAAACGACCGACCAT
CATGCTTAGGCATGCCTGTGCATGGTG-----GGATTTGTCGAAAAGGAATGCTACCTGG
TTGATCCTGCCAGTAGTCATATGCTTGTCTCAA
>amp1050
GCATTCTGGGGGTCGTTTCGGCTTGTGGTTGTTTTCTTGGCCTTGGTGCCAAGGGGGTGG
CTGyAAGTTGGGTGGTCTTCGGGGATGACGACCGTAAAGGTGCATGAGTGGTGTTTGGTT
TGTTACGGGTGGTTGGTGATCTGCTTGAGCAGCGCCTTCTACGCGTTCATRCCTCTTCAG
TTGTGCKACAAGAMTTYATTTGTCTTGAGCATGTGGTGGGTTTCCTGTGTTGYATACCTA
ATCKATGGCATYGTTTGGmTTt-GATCAmAGCCCCTTTCrYGATGCGTCGCTTGCGGCGT
TGAACGRACCTCGAAAYGGTCTCTGTGGTCCATGTATTCGTTrCGCATGCATCGATGGCA
TGGCCCyYGGAGCGTYGTTTGGACTCTTGGATACGGAACCTG--ATGTGGGCTrTAGTTT
CTTCrTTGATGCTATTGTTGCCCTCRTTGAGCGTTCTCGCWTCTCTAAACGACCGACYAT
CATGYWTWGGCATGCCTGTGCATGGTG-----GGCTGTGTCGAAGAGGAATGCTACCTGG
TTGATCCTGCCAGTAGTCATATGCTTGTCTCAA
>Mamp1050
GCATTCTGGGGGTCGTTTCGGCTTGTGGTTGTTTTCTTGGCCTTGGTGCCAAGGGGGTGG
CTGTAAGTTGGGTGGTCTTCGGGGATGACGACCGTAAAGGTGCATGAGTGGTGTTTGGTT
TGTTACGGGTGGTTGGTGATCTGCTTGAGCAGCGCCTTCTACGCGTTCATGCCTCTTCAG
TTGTGCGACAAGACTTTATTTGTCTTGAGCATGTGGTGGGTTTCCTGTGTTGCATACCTA
ATCGATGGCATCGTTTGGATTT-GATCAAAGCCCCTTTCGTGATGCGTCGCTTGCGGCGT
TGAACGGACCTCGAAAYGGTCTCTGTGGTCCATGTATTCGTTGCGCATGCATCGATGGCA
TGGCCCTCGGAGCGTTGTTTGGACTCTTGGATACGGAACCTG--ATGTGGGCTGTAGTTT
CTTCATTGATGCTATTGTTGCCCTCGTTGAGCGTTCTCGCTTCTCTAAACGACCGACYAT
CATGTATTGGCATGCCTGTGCATGGTG-----GGCTGTGTCGAAGAGGAATGCTACCTGG
TTGATCCTGCCAGTAGTCATATGCTTGTCTCAA
>lae1031
GCATTCTGGGGGTCGTTTCGGCTTGTGGTTGTTTTCTTGGCCTTGGTGCCAAGGGGGTGG
CTGTAAGyTGGGTGGTCTTyGGGGATGACGACCGTAAAGGTGCATGAGTGGTGTTTGGTT
TGTTACGGGTGGTTGGTGATCTGCTTGAGCAGCGCCTTCTACGCGTTCATACCTCTTCAG
TTGTGCKACAAGAMTTYATTTGTCTTGAGCATGTGGTGGGTTTCyTGTGTTKYATACCTA
ATCKATGGCATYSTTTGGCTTt-GATCrAAGCCCCTTTCGYGATGCGTCGCTTGCGGCGT
TGAACGRACCTCGAAACGGTCTCTGWGGTCCATGTATTCGTTGCGCATkCATCGATGGCA
TGGCCCTYGGAGCGTCGTTTGGACTCTTGGATACGGAACCTG--ATGTGGGCTGTAGTTT
CTTCRWTGATGCTATTGTTGCCCTCRTTGAGCGTTCTCRCWTCTCTAAACGACCGACYRT
YATGYWTWGGyATGCCTGTGCATGGTG-----GGCTGTGTCGAAGAGGAATGCTACCTGG
TTGATCCTGCCAGTAGTCATATGCTTGTCTCAA
>Mlae1031
GCATTCTGGGGGTCGTTTCGGCTTGTGGTTGTTTTCTTGGCCTTGGTGCCAAGGGGGTGG
CTGTAAGTTGGGTGGTCTTCGGGGATGACGACCGTAAAGGTGCATGAGTGGTGTTTGGTT
TGTTACGGGTGGTTGGTGATCTGCTTGAGCAGCGCCTTCTACGCGTTCATACCTCTTCAG
TTGTGCTACAAGAATTYATTTGTCTTGAGCATGTGGTGGGTTTCCTGTGTTTTATACCTA
ATCTATGGCATTSTTTGGCTT--GATCAAAGCCCCTTTCGYGATGCGTCGCTTGCGGCGT
TGAACGAACCTCGAAACGGTCTCTGAGGTCCATGTATTCGTTGCGCATTCATCGATGGCA
TGGCCCTYGGAGCGTCGTTTGGACTCTTGGATACGGAACCTG--ATGTGGGCTGTAGTTT
CTTCGATGATGCTATTGTTGCCCTCATTGAGCGTTCTCACATCTCTAAACGACCGACCGT
YATGYTTAGGCATGCCTGTGCATGGTG-----GGCTGTGTCGAAGAGGAATGCTACCTGG
TTGATCCTGCCAGTAGTCATATGCTTGTCTCAA
>gla1230
GCATTCTGGGGGTCGTTTCGGCTTGTGGTTGTTTTCTTGGCCTTGGTGCCAAGGGGGTGG
CTGTAAGTTGGGTGGTCTTCGGGGATGACGACCGTAAAGGTGCATGAGTGGTGTTTGGTT
TGTTACGGGTGGTTGGTGATCTGCTTGAGCAGCGCCTTCTACGCGTTCATACCTCTTCAG
TTGTGCKACAAGAHTTYATTTGTCTTGAGCATGTGGTGGGTTTCCTGTGTTGYATACCTA
ATCKATGGCATYGKTTGGCTTt-GATCAAAGCCCCTTTCGYGATGCGTCGCTTGCGGCGT
TGAACGRACCTCGAAACGGTCTCTGTGGTCCATGTATTCrTTGCGCATGCATCGATGGCA
TGGCCCYYGGAGCGyCGTTTGGACTCTTGGATACKGAACCTG--ATGTGGGCTGTAGTKT
CTTCATTGATGCTATTGTTGCCCTCRTTGAGCGTTCTCGCWTCTCTAAACGACCGACYAT
CATGCWTWGGCATGCCTGTGCATGGTG-----GGCTGTGTCGAAGAGGAATGCTACCTGG
TTGATCCTGCCAGTAGTCATATGCTTGTCTCAA
>Mgla1230
GCATTCTGGGGGTCGTTTCGGCTTGTGGTTGTTTTCTTGGCCTTGGTGCCAAGGGGGTGG
CTGTAAGTTGGGTGGTCTTCGGGGATGACGACCGTAAAGGTGCATGAGTGGTGTTTGGTT
TGTTACGGGTGGTTGGTGATCTGCTTGAGCAGCGCCTTCTACGCGTTCATACCTCTTCAG
TTGTGCKACAAGAHTTYATTTGTCTTGAGCATGTGGTGGGTTTCCTGTGTTGYATACCTA
ATCKATGGCATYGKTTGGCTTt-GATCAAAGCCCCTTTCGYGATGCGTCGCTTGCGGCGT
TGAACGRACCTCGAAACGGTCTCTGTGGTCCATGTATTCGTTGCGCATGCATCGATGGCA
TGGCCCYYGGAGCGTCGTTTGGACTCTTGGATACKGAACCTG--ATGTGGGCTGTAGTTT
CTTCATTGATGCTATTGTTGCCCTCRTTGAGCGTTCTCGCWTCTCTAAACGACCGACYAT
CATGCWTWGGCATGCCTGTGCATGGTG-----GGCTGTGTCGAAGAGGAATGCTACCTGG
TTGATCCTGCCAGTAGTCATATGCTTGTCTCAA
>gcl1207
GCATTCTGGAGGTCGTTTCGGCTTGTGGTTGTTTTCTTGGCCTTGGTGCCAAGGGGGTGG
CTGTAAGTTGGGTGGTCTTCGGGGATGACGACCGTAAAGGTGCATGAGTGGTGTTTGGTT
TGYTACGGGTGGTTGGTGATCTGCTTGAGCAGCRCCTTCTAYGCGTTCATACCTCTTCAG
TTGTGCKACAAGAMTTYATTTGTCTTGAGCATGTGGTGGGTTTCCTGTGTTGYATACCTA
ATCKATGGCATYGYTTGGCWTt-GATCAAAGCCCCTTTCGyGATGCGTCGCTTGCGGCGT
TGAACGRACCYCGAAACGGTCTCTGTGGTCCMTGTATTCGTTGyGCATGCATCGATKGCA
TGGCCCTYGGAGCGTCGTTTGGACTCTTGGATACGGAACCTG--ATGTGGGCTGTAGTTT
CTTCATTGATGCTATTGTTGCCCTCRTTGAGCGTTCTYGCWTCTCTAAACGACCGACYAT
CATGCWTWGGCATGCCTGTGCATGGTG-----GGCTGTGTCGAAGAGGAATGCTACCTGG
TTGATCCTGCCAGTAGTCATATGCTTGTCTCAA
>Mgcl1207
GCATTCTGGAGGTCGTTTCGGCTTGTGGTTGTTTTCTTGGCCTTGGTGCCAAGGGGGTGG
CTGTAAGTTGGGTGGTCTTCGGGGATGACGACCGTAAAGGTGCATGAGTGGTGTTTGGTT
TGCTACGGGTGGTTGGTGATCTGCTTGAGCAGCGCCTTCTACGCGTTCATACCTCTTCAG
TTGTGCKACAAGACTTTATTTGTCTTGAGCATGTGGTGGGTTTCCTGTGTTGCATACCTA
ATCKATGGCATCGCTTGGCTTt-GATCAAAGCCCCTTTCGTGATGCGTCGCTTGCGGCGT
TGAACGGACCTCGAAACGGTCTCTGTGGTCCMTGTATTCGTTGCGCATGCATCGATKGCA
TGGCCCTCGGAGCGTCGTTTGGACTCTTGGATACGGAACCTG--ATGTGGGCTGTAGTTT
CTTCATTGATGCTATTGTTGCCCTCRTTGAGCGTTCTCGCTTCTCTAAACGACCGACYAT
CATGCATWGGCATGCCTGTGCATGGTG-----GGCTGTGTCGAAGAGGAATGCTACCTGG
TTGATCCTGCCAGTAGTCATATGCTTGTCTCAA
>gcl1215
GCATTCTGGAGGTCGTTTCGGCTTGTGGTTGTTTTCTTGGCCTTGGTGCCAAGGGGGTGG
CTGTAAGTTGGGTGGTCTTCGGGGATGACGACCGTAAAGGTGCATGAGTGGTGTTTGGTT
TGYTACGGGTGGTTGGTGATCTGCTTGAGCAGCRCCTTCTAYGCGTTCATACCTCTTCAG
TTGTGCKACAAGAMTTYATTTGTCTTGAGCATGTGGTGGGTTTCCTGTGTTGYATACCTA
ATCKATGGCATYGYTTGGCWTt-GATCAAAGCCCCTTTCGyGATGCGTCGCTTGCGGCGT
TGAACGRACCYCGAAACGGTCTCTGTGGTCCMTGTATTCGTTGCGCATrCATCGATKGCA
TGGCCCTYGGAGCGTCGTTTrGACTCTTGGATACGGAACCTG--ATGTGGGCTGTAGTTT
CTTCATTGATGCTATTGTTGCCCTCRTTGAGCGTTCTYGCWTCTCTAAACGACCGACYAT
CATGCWTWGGCATGCCTGTGCATGGTG-----GGCTGTGTCGAAGAGGAATGCTACCTGG
TTGATCCTGCCAGTAGTCATATGCTTGTCTCAA
>Mgcl1215
GCATTCTGGAGGTCGTTTCGGCTTGTGGTTGTTTTCTTGGCCTTGGTGCCAAGGGGGTGG
CTGTAAGTTGGGTGGTCTTCGGGGATGACGACCGTAAAGGTGCATGAGTGGTGTTTGGTT
TGCTACGGGTGGTTGGTGATCTGCTTGAGCAGCGCCTTCTACGCGTTCATACCTCTTCAG
TTGTGCKACAAGACTTTATTTGTCTTGAGCATGTGGTGGGTTTCCTGTGTTGCATACCTA
ATCKATGGCATYGYTTGGCTTt-GATCAAAGCCCCTTTCGTGATGCGTCGCTTGCGGCGT
TGAACGRACCTCGAAACGGTCTCTGTGGTCCCTGTATTCGTTGCGCATGCATCGATKGCA
TGGCCCTCGGAGCGTCGTTTGGACTCTTGGATACGGAACCTG--ATGTGGGCTGTAGTTT
CTTCATTGATGCTATTGTTGCCCTCRTTGAGCGTTCTYGCTTCTCTAAACGACCGACYAT
CATGCATTGGCATGCCTGTGCATGGTG-----GGCTGTGTCGAAGAGGAATGCTACCTGG
TTGATCCTGCCAGTAGTCATATGCTTGTCTCAA
>2gcl1215
-------------------------------TTTTCTTGGCCTTGGTGCCAAGGGGGTGG
CTGTAAGTTGGGTGGTCTTCGGGGATGACGACCGTAAAGGTGCATGAGTGGTGTTTGGTT
TGCTACGGGTGGTTGGTGATCTGCTTGAGCAGCGCCTTCTACGCGTTCATACCTCTTCAG
TTGTGCGACAAGACTTTATTTGTCTTGAGCATGTGGTGGGTTTCCTGTGTTGCATACCTA
ATCGATGGCATCGCTTGGCTTT-GATCAAAGCCCCTTTCGTGATGCGTCGCTTGCGGCGT
TGAACGGACCTCGAAACGGTCTCTGTGGTCCCTGTATTCGTTGCGCATGCATCGATTGCA
TGGCCCTCGGAGCGTCGTTTGGACTCTTGGATACGGAACCTG--ATGTGGGCTGTAGTTT
CTTCATTGATGCTATTGTTGCCCTCGTTGAGCGTTCTCGCTTCTCTAAACGACCGACTAT
CATGCATTGGCATGCCTGTGCATGGTG-----GGCTGTGTCGAAGAGGAATGCTACCTGG
TTGATCCTGCCAGTAGTCATATGCTTGTCTCAA
>3gcl1215
--------------------GCTTGTGGTTGTTTTCTTGGCCTTGGTGCCAAGGGGGTGG
CTGTAAGTTGGGTGGTCTTCGGGGATGACGACCGTAAAGGTGCATGAGTGGTGTTTGGTT
TGCTACGGGTGGTTGGTGATCTGCTTGAGCAGCGCCTTCTACGCGTTCATACCTCTTCAG
TTGTGCGACAAGACTTTATTTGTCTTGAGCATGTGGTGGGTTTCCTGTGTTGCATACCTA
ATCGATGGCATCGCTTGGCTTT-GATCAAAGCCCCTTTCGTGATGCGTCGCTTGCGGCGT
TGAACGGACCTCGAAACGGTCTCTGTGGTCCCTGTATTCGTTGCGCATGCATCGATTGCA
TGGCCCTCGGAGCGTCGTTTAGACTCTTGGATACGGAACCTG--ATGTGGGCTGTAGTTT
CTTCATTGATGCTATTGTTGCCCTCGTTGAGCGTTCTCGCTTCTCTAAACGACCGACTAT
CATGCATTGGCATGCCTGTGCATGGTG-----GGCTGTGTCGAAGAGGAATGCTACCTGG
TTGATCCTGCCAGTAGTCATATGCTTGTCTCAA
>1gcl1215
-----------------TCGGCTTGTGGTTGTTTTCTTGGCCTTGGTGCCAAGGGGGTGG
CTGTAAGTTGGGTGGTCTTCGGGGATGACGACCGTAAAGGTGCATGAGTGGTGTTTGGTT
TGTTACGGGTGGTTGGTGATCTGCTTGAGCAGCACCTTCTATGCGTTCATACCTCTTCAG
TTGTGCTACAAGAATTCATTTGTCTTGAGCATGTGGTGGGTTTCCTGTGTTGTATACCTA
ATCTATGGCATTGTTTGGCAT--GATCAAAGCCCCTTTCGCGATGCGTCGCTTGCGGCGT
TGAACGAACCCCGAAACGGTCTCTGTGGTCCATGTATTCGTTGCGCATGCATCGATGGCA
TGGCCCTTGGAGCGTCGTTTGGACTCTTGGATACGGAACCTG--ATGTGGGCTGTAGTTT
CTTCATTGATGCTATTGTTGCCCTCATTGAGCGTTCTTGCATCTCTAAACGACCGACCAT
CATGCTTAGGCATGCCTGTGCATGGTG-----GGCTGTGTCGAAGAGGAATGCTACCTGG
TTGATCCTGCCAGTAGTCATATGCTTGTCTCAA
>het1250
GCATTCTGGGGGTCGTTTCGGCTTGTGGTTGTTTTCTTGGCCTTGGTGCCAAGGGGGTGG
CTGTAAGTTGGGTGGTCTTCGGGGATGACGACCGTAAAGGTGCATGAGTGGTGTTTGGTT
TGTTAyGGGTGGTTGGTGATCTGCTTGAGCAGCRCCTTCTAYGCGTTCATACCTCTTCAG
TTGTGCKACAAGAMTTYATTyGTCTTGAGCATGTGGTGGGTTTCCTGTGTTGYATACCTA
ATCKATGGCATYGTkTGGCWTt-GATCrwAGCCCCTTTCrYGATGCGTCGCTTGCGGCGT
TrAACGRACCYCGAAACGGTCTCTGTGGTCCATGTAwTCGTTGCGCATGCATCGATGGCA
TGGCCCTYGGAGCGTCGTTTGGACyCTTGGATACGGAACCTG--ATGTGGGCTGTAGTTT
CTTCAwTGATGCTATTGTTGCCCTCRTTGAGCGTTCTYGCWTCTCTAAACGACCGACYrT
CATGyWTWGGCATGCCTGTGCATGGTG-----GGCTGTGTCGAAGAGGAATGCTACCTGG
TTGATCCTGCCAGTAGTCATATGCTTGTCTCAA
>Mhet1250
GCATTCTGGGGGTCGTTTCGGCTTGTGGTTGTTTTCTTGGCCTTGGTGCCAAGGGGGTGG
CTGTAAGTTGGGTGGTCTTCGGGGATGACGACCGTAAAGGTGCATGAGTGGTGTTTGGTT
TGTTACGGGTGGTTGGTGATCTGCTTGAGCAGCRCCTTCTAYGCGTTCATACCTCTTCAG
TTGTGCKACAAGAMTTYATTTGTCTTGAGCATGTGGTGGGTTTCCTGTGTTGYATACCTA
ATCKATGGCATYGTTTGGCTTt-GATCAAAGCCCCTTTCGYGATGCGTCGCTTGCGGCGT
TGAACGRACCYCGAAACGGTCTCTGTGGTCCATGTATTCGTTGCGCATGCATCGATGGCA
TGGCCCTYGGAGCGTCGTTTGGACTCTTGGATACGGAACCTG--ATGTGGGCTGTAGTTT
CTTCATTGATGCTATTGTTGCCCTCRTTGAGCGTTCTYGCWTCTCTAAACGACCGACYAT
CATGCWTWGGCATGCCTGTGCATGGTG-----GGCTGTGTCGAAGAGGAATGCTACCTGG
TTGATCCTGCCAGTAGTCATATGCTTGTCTCAA
>1het1250
----------------TTCGGCTTGTGGTTGTTTTCTTGGCCTTGGTGCCAAGGGGGTGG
CTGTAAGTTGGGTGGTCTTCGGGGATGACGACCGTAAAGGTGCATGAGTGGTGTTTGGTT
TGTTACGGGTGGTTGGTGATCTGCTTGAGCAGCGCCTTCTACGCGTTCATACCTCTTCAG
TTGTGCGACAAGACTTTATTTGTCTTGAGCATGTGGTGGGTTTCCTGTGTTGCATACCTA
ATCGATGGCATCGTTTGGCTTT-GATCAAAGCCCCTTTCGTGATGCGTCGCTTGCGGCGT
TAAACGAACCTCGAAACGGTCTCTGTGGTCCATGTATTCGTTGCGCATGCATCGATGGCA
TGGCCCTCGGAGCGTCGTTTGGACTCTTGGATACGGAACCTG--ATGTGGGCTGTAGTTT
CTTCAATGATGCTATTGTTGCCCTCGTTGAGCGTTCTCGCTTCTCTAAACGACCGACTAT
CATGCATTGGCATGCCTGTGCATGGTG-----GGCTGTGTCGAAGAGGAATGCTACCTGG
TTGATCCTGCCAGTAGTCATATGCTTGTCTCAA
>2het1250
-----------------------TGTGGTTGTTTTCTTGGCCTTGGTGCCAAGGGGGTGG
CTGTAAGTTGGGTGGTCTTCGGGGATGACGACCGTAAAGGTGCATGAGTGGTGTTTGGTT
TGTTACGGGTGGTTGGTGATCTGCTTGAGCAGCGCCTTCTACGCGTTCATACCTCTTCAG
TTGTGCGACAAGACTTTATTTGTCTTGAGCATGTGGTGGGTTTCCTGTGTTGCATACCTA
ATCGATGGCATCGTTTGGCTTT-GATCAAAGCCCCTTTCGTGATGCGTCGCTTGCGGCGT
TAAACGGACCTCGAAACGGTCTCTGTGGTCCATGTATTCGTTGCGCATGCATCGATGGCA
TGGCCCTCGGAGCGTCGTTTGGACTCTTGGATACGGAACCTG--ATGTGGGCTGTAGTTT
CTTCAATGATGCTATTGTTGCCCTCGTTGAGCGTTCTCGCTTCTCTAAACGACCGACTAT
CATGCATTGGCATGCCTGTGCATGGTG-----GGCTGTGTCGAAGAGGAATGCTACCTGG
TTGATCCTGCCAGTAGTCATATGCTTGTCTCAA
>3het1250
----------------TTCGGCTTGTGGTTGTTTTCTTGGCCTTGGTGCCAAGGGGGTGG
CTGTAAGTTGGGTGGTCTTCGGGGATGACGACCGTAAAGGTGCATGAGTGGTGTTTGGTT
TGCTACGGGTGGTTGGTGATCTGCTTGAGCAGCGCCTTCTACGCGTTCATACCTCTTCAG
TTGTGCGACAAGACTTTATTTGTCTTGAGCATGTGGTGGGTTTCCTGTGTTGCATACCTA
ATCGATGGCATCGCTTGGCTTT-GATCAAAGCCCCTTTCGTGATGCGTCGCTTGCGGCGT
TGAACGGACCTCGAAACGGTCTCTGTGGTCCCTGTATTCGTTGCGCATGCATCGATTGCA
TGGCCCTCGGAGCGTCGTTTGGACTCTTGGATACGGAACCTG--ATGTGGGCTGTAGTTT
CTTCATTGATGCTATTGTTGCCCTCGTTGAGCGTTCTTGCTTCTCTAAACGACCGACTAT
CATGCATTGGCATGCCTGTGCATGGTG-----GGCTGTGTCGAAGAGGAATGCTACCTGG
TTGATCCTGCCAGTAGTCATATGCTTGTCTCAA
>4het1250
----------------TTCGGCTTGTGGTTGTTTTCCTGGCCTTGGTGCCAAGGGGGTGG
CTGTAAGTTGGGTGGTCTTCGGGGATGACGACCGTAAAGGTGCATGAGTGGTGTTTGGTT
TGTTACGGGTGGTTGGTGATCTGCTTGAGCAGCACCTTCTACGCGTTCATACCTCTTCAG
TTGTGCGACAAGACTTTATTTGTCTTGAGCATGTGGTGGGTTTCCTGTGTTGCATACCTA
GTCGATGGCATCGTTTGGCTTT-GATCAAAGCCCCTTTCGTGATGCGTCGCTTGCGGCGT
TGAACGGACCTCGAAACGGTCTCTGTGGTCCATGTATTCGTTGCGCATGCATCGATGGCA
TGGCCCTCGGAGCGTCGTTTGGACTCTTGGATACGGAACCTG--ATGTGGGCTGTAGTTT
CTTCATTGATGCTATTGTTGCCCTCGTTGAGCGTTCTCGCTTCTCTAAACGACCGACTAT
CATGTATTGGCATGCCTGTGCATGGTG-----GGCTGTGTCGAAGAGGAATGCTACCTGG
TTGATCCTGCCAGTAGTCATATGCTTGTCTCAA
>5het1250
----------------TTCGGCTTGTGGTTGTTTTCCTGGCCTTGGTGCCAAGGGGGTGG
CTGTAAGTTGGGTGGTCTTCGGGGATGACGACCGTAAAGGTGCATGAGTGGTGTTTGGTT
TGTTACGGGTGGTTGGTGATCTGCTTGAGCAGCACCTTCTACGCGTTCATACCTCTTCAG
TTGTGCGACAAGACTTTATTTGTCTTGAGCATGTGGTGGGTTTCCTGTGTTGCATACCTA
GTCGATGGCATCGTTTGGCTTT-GATCAAAGCCCCTTTCGTGATGCGTCGCTTGCGGCGT
TGAACGGACCTCGAAACGGTCTCTGTGGTCCATGTATTCGTTGCGCATGCATCGATGGCA
TGGCCCTCGGAGCGTCGTTTGGACTCTTGGATACGGAACCTG--ATGTGGGCTGTAGTTT
CTTCATTGATGCTATTGTTGCCCTCGTTGAGCGTTCTCGCTTCTCTAAACGACCGACTAT
CATGTATTGGCATGCCTGTGCATGGTG-----GGCTGTGTCGAAGAGGAATGCTACCTGG
TTGATCCTGCCAGTAGTCATATGCTTGTCTCAA
>6het1250
----------------TTCGGCTTGTGGTTGTTTTCTTGGCCTTGGTGCCAAGGGGGTGG
CTGTAAGTTGGGTGGTCTTCGGGGATGACGACCGTAAAGGTGCATGAGTGGTGTTTGGTT
TGTTACGGGTGGTTGGTGATCTGCTTGAGCAGCACCTTCTATGCGTTCATACCTCTTCAG
TTGTGCTACAAGAATTCATTTGTCTTGAGCATGTGGTGGGTTTCCTGTGTTGTATACCTA
ATCTATGGCATTGTTTGGCAT--GATCAAAGCCCCTTTCGCGATGCGTCGCTTGCGGCGT
TGAACGAACCCCGAAACGGTCTCTGTGGTCCATGTATTCGTTGCGCATGCATCGATGGCA
TGGCCCTTGGAGCGTCGTTTGGACTCTTGGATACGGAACCTG--ATGTGGGCTGTAGTTT
CTTCATTGATGCTATTGTTGCCCTCATTGAGCGTTCTTGCATCTCTAAACGACCGACCAT
CATGCTTAGGCATGCCTGTGCATGGTG-----GGCTGTGTCGAAGAGGAATGCTACCTGG
TTGATCCTGCCAGTAGTCATATGCTTGTCTCAA
>7het1250
-------------------------------------------TGGTGCCAAGGGGGTGG
CTGTAAGTTGGGTGGTCTTCGGGGATGACGACCGTAAAGGTGCATGAGTGGTGTTTGGTT
TGTTACGGGTGGTTGGTGATCTGCTTGAGCAGCACCTTCTATGCGTTCATACCTCTTCAG
TTGTGCTACAAGAATTCATTTGTCTTGAGCATGTGGTGGGTTTCCTGTGTTGTATACCTA
ATCTATGGCATTGTGTGGCAT--GATCGAAGCCCCTTTCACGATGCGTCGCTTGCGGCGT
TGAACGAACCCCGAAACGGTCTCTGTGGTCCATGTATTCGTTGCGCATGCATCGATGGCA
TGGCCCTTGGAGCGTCGTTTGGACTCTTGGATACGGAACCTG--ATGTGGGCTGTAGTTT
CTTCATTGATGCTATTGTTGCCCTCATTGAGCGTTCTTGCATCTCTAAACGACCGACCGT
CATGCTTAGGCATGCCTGTGCATGGTG-----GGCTGTGTCGAAGAGGAATGCTACCTGG
TTGATCCTGCCAGTAGTCATATGCTTGTCTCAA
>10het1250
------------------CGGCTTGTGGTTGTTTTCCTGGCCTTGGTGCCAAGGGGGTGG
CTGTAAGTTGGGTGGTCTTCGGGGATGACGACCGTAAAGGTGCATGAGTGGTGTTTGGTT
TGTTACGGGTGGTTGGTGATCTGCTTGAGCAGCACCTTCTATGCGTTCATACCTCTTCAG
TTGTGCTACAAGAATTCATTTGTCTTGAGCATGTGGTGGGTTTCCTGTGTTGTATACCTA
ATCTATGGCATTGTTTGGCAT--GATCAAAGCCCCTTTCGCGATGCGTCGCTTGCGGCGT
TGAACGAACCCCGAAACGGTCTCTGTGGTCCATGTATTCGTTGCGCATGCATCGATGGCA
TGGCCCTTGGAGCGTCGTTTGGACTCTTGGATACGGAACCTG--ATGTGGGCTGTAGTTT
CTTCATTGATGCTATTGTTGCCCTCATTGAGCGTTCTTGCATCTCTAAACGACCGACCGT
CATGCTTAGGCATGCCTGTGCATGGTG-----GGCTGTGTCGAAGAGGAATGCTACCTGG
TTGATCCTGCCAGTAGTCATATGCTTGTCTCAA
>9het1250
------------------------GTGGTTGTTTTCCTGGCCTTGGTGCCAAGGGGGTGG
CTGTAAGTTGGGTGGTCTTCGGGGATGACGACCGTAAAGGTGCATGAGTGGTGTTTGGTT
TGTTACGGGTGGTTGGTGATCTGCTTGAGCAGCACCTTCTATGCGTTCATACCTCTTCAG
TTTTGCTACAAGAATTCATTTGTCTTGAGCATGTGGTGGGTTTCCTGTGTTGTATACCTA
ATCTATGGCATTGTTTGGCAT--GATCAAAGCCCCTTTCGCGATGCGTCGCTTGCGGCGT
TGAACGAACCCCGAAACGGTCTCTGTGGTCCATGTATTCGTTGCGCATGCATCGATGGCA
TGGCCCTTGGAGCGTCGTTTGGACTCTTGGATACGGAACCTG--ATGTGGGCTGTAGTTT
CTTCATTGATGCTATTGTTGCCCTCATTGAGCGTTCTTGCATCTCTAAACGACCGACCAT
CATGCTTAGGCATGCCTGTGCATGGTG-----GGCTGTGTCGAAGAGGAATGCTACCTGG
TTGATCCTGCCAGTAGTCATATGCTTGTCTCAA
>8het1250
---------------TTTCGGCTTGTGGTTGTTTTCTTGGCCTTGGTGCCAAGGGGGTGG
CTGTAAGTTGGGTGGTCTTCGGGGATGACGACCGTAAAGGTGCATGAGTGGTGTTTGGTT
TGTTACGGGTGGTTGGTGATCTGCTTGAGCAGCACCTTCTATGCGTTCATACCTCTTCAG
TTGTGCTACAAGAATTCATTTGTCTTGAGCATGTGGTGGGTTTCCTGTGTTGTATACCTA
ATCTATGGCATTGTTTGGCAT--GATCGAAGCCCCTTTCGCGATGCGTCGCTTGCGGCGT
TGAACGAACCCCGAAACGGTCTCTGTGGTCCATGTATTCGTTGCGCATGCATCGATGGCA
TGGCCCTTGGAGCGTCGTTTGGACTCTTGGATACGGAACCTG--ATGTGGGCTGTAGTTT
CTTCATTGATGCTATTGTTGCCCTCATTGAGCGTTCTTGCATCTCTAAACGACCGACCGT
CATGCTTAGGCATGCCTGTGCATGGTG-----GGCTGTGTCGAAGAGGAATGCTACCTGG
TTGATCCTGCCAGTAGTCATATGCTTGTCTCAA
>11het1250
------------------------GTGGTTGTTTTCTTGGCCTTGGTGCCAAGGGGGTGG
CTGTAAGTTGGGTGGTCTTCGGGGATGACGACCGTAAAGGTGCATGAGTGGTGTTTGGTT
TGTTACGGGTGGTTGGTGATCTGCTTGAGCAGCACCTTCTATGCGTTCATACCTCTTCAG
TTGTGCTACAAGAATTCATTTGTCTTGAGCATGTGGTGGGTTTCCTGTGTTGTATACCTA
ATCTATGGCATTGTTTGGCAT--GATCAAAGCCCCTTTCGCGATGCGTCGCTTGCGGCGT
TGAACGAACCCCGAAACGGTCTCTGTGGTCCATGTAATCGTTGCGCATGCATCGATGGCA
TGGCCCTTGGAGCGTCGTTTGGACTCTTGGATACGGAACCTG--ATGTGGGCTGTAGTTT
CTTCATTGATGCTATTGTTGCCCTCATTGAGCGTTCTTGCATCTCTAAACGACCGACCAT
CATGCTTAGGCATGCCTGTGCATGGTG-----GGCTGTGTCGAAGAGGAATGCTACCTGG
TTGATCCTGCCAGTAGTCATATGCTTGTCTCAA
>plu1218
GCATTCTGGGGGTCGTTTCGGCTTGTGGTTGTTTTCTTGGCCTTGkTGCCAAGGGGGTGG
CTGTAAGTTGGGTGGTCTTCGGGGATGACGACCGTAAAGGTGCATGAGTGGTGTTTGGTT
TGyTACGGGTGGTTGGTGATCTGCTTGAGCAGCRCCTTCTAYGCGTTCATRCCTCTTCAG
TTGTGYKACAAGAMTTYATTwGTCTTGAGCATGTGGTGGGTTTCCTGTGyTGYATACCTA
ATCkATGGCAkyGyTTGGCWTt-GATCAAAGCCCCTTTCGyGATGCGTCGCTTGCGGCGT
TGAACGrACCYCGAAACGGTCTYTRTGGTCCmTGTATTCGTTGCGCATGCATCGATkGCA
TGGCCCTyGGAGCGTCGTTTGGACTCTTGGATACGGAACCTG--ATGTGGGCTGTrGTTT
CTTCATTGATKCTRTTGTTGCCCTyrTTGAGCGTTCTYGCwTCTCTAAACGACCGACyAT
CATGCWTWGGCATGCCTGTGCATGGTG-----GGCTGTGyCGAAGAGGAATGCTACCTGG
TTGATCCTGCCAGTAGTCATATGCTTGTCTCAA
>Mplu1218
GCATTCTGGGGGTCGTTTCGGCTTGTGGTTGTTTTCTTGGCCTTGGTGCCAAGGGGGTGG
CTGTAAGTTGGGTGGTCTTCGGGGATGACGACCGTAAAGGTGCATGAGTGGTGTTTGGTT
TGTTACGGGTGGTTGGTGATCTGCTTGAGCAGCACCTTCTATGCGTTCATACCTCTTCAG
TTGTGCTACAAGAATTCATTTGTCTTGAGCATGTGGTGGGTTTCCTGTGTTGTATACCTA
ATCTATGGCATTGTTTGGCWT--GATCAAAGCCCCTTTCGCGATGCGTCGCTTGCGGCGT
TGAACGAACCYCGAAACGGTCTCTGTGGTCCATGTATTCGTTGCGCATGCATCGATGGCA
TGGCCCTTGGAGCGTCGTTTGGACTCTTGGATACGGAACCTG--ATGTGGGCTGTAGTTT
CTTCATTGATGCTATTGTTGCCCTCATTGAGCGTTCTYGCATCTCTAAACGACCGACCAT
CATGCTTAGGCATGCCTGTGCATGGTG-----GGCTGTGTCGAAGAGGAATGCTACCTGG
TTGATCCTGCCAGTAGTCATATGCTTGTCTCAA
>2plu1218
-----------------------------TGTTTTCTTGGCCTTGGTGCCAAGGGGGTGG
CTGTAAGTTGGGTGGTCTTCGGGGATGACGACCGTAAAGGTGCATGAGTGGTGTTTGGTT
TGCTACGGGTGGTTGGTGATCTGCTTGAGCAGCGCCTTCTACGCGTTCATGCCTCTTCAG
TTGTGCGACAAGACTTTATTTGTCTTGAGCATGTGGTGGGTTTCCTGTGTTGCATACCTA
ATCGATGGCATCGCTTGGCTTT-GATCAAAGCCCCTTTCGTGATGCGTCGCTTGCGGCGT
TGAACGGACCTCGAAACGGTCTCTGTGGTCCCTGTATTCGTTGCGCATGCATCGATGGCA
TGGCCCTCGGAGCGTCGTTTGGACTCTTGGATACGGAACCTG--ATGTGGGCTGTAGTTT
CTTCATTGATGCTATTGTTGCCCTCATTGAGCGTTCTTGCATCTCTAAACGACCGACCAT
CATGCTTAGGCATGCCTGTGCATGGTG-----GGCTGTGTCGAAGAGGAATGCTACCTGG
TTGATCCTGCCAGTAGTCATATGCTTGTCTCAA
>5plu1218
-----------------------------TGTTTTCTTGGCCTTGGTGCCAAGGGGGTGG
CTGTAAGTTGGGTGGTCTTCGGGGATGACGACCGTAAAGGTGCATGAGTGGTGTTTGGTT
TGCTACGGGTGGTTGGTGATCTGCTTGAGCAGCGCCTTCTACGCGTTCATGCCTCTTCAG
TTGTGCGACAAGACTTTATTTGTCTTGAGCATGTGGTGGGTTTCCTGTGTTGCATACCTA
ATCGATGGCATCGCTTGGCTTT-GATCAAAGCCCCTTTCGTGATGCGTCGCTTGCGGCGT
TGAACGGACCTCGAAACGGTCTCTGTGGTCCCTGTATTCGTTGCGCATGCATCGATTGCA
TGGCCCTCGGAGCGTCGTTTGGACTCTTGGATACGGAACCTG--ATGTGGGCTGTAGTTT
CTTCATTGATGCTATTGTTGCCCTCATTGAGCGTTCTTGCATCTCTAAACGACCGACCAT
CATGCTTAGGCATGCCTGTGCATGGTG-----GGCTGTGTCGAAGAGGAATGCTACCTGG
TTGATCCTGCCAGTAGTCATATGCTTGTCTCAA
>6plu1218
------------------------------GTTTTCTTGGCCTTGGTGCCAAGGGGGTGG
CTGTAAGTTGGGTGGTCTTCGGGGATGACGACCGTAAAGGTGCATGAGTGGTGTTTGGTT
TGCTACGGGTGGTTGGTGATCTGCTTGAGCAGCGCCTTCTACGCGTTCATGCCTCTTCAG
TTGTGCGACAAGACTTTATTTGTCTTGAGCATGTGGTGGGTTTCCTGTGTTGTATACCTA
ATCTATGGCATTGTTTGGCATT-GATCAAAGCCCCTTTCGCGATGCGTCGCTTGCGGCGT
TGAACGAACCCCGAAACGGTCTCTGTGGTCCATGTATTCGTTGCGCATGCATCGATGGCA
TGGCCCTTGGAGCGTCGTTTGGACTCTTGGATACGGAACCTG--ATGTGGGCTGTAGTTT
CTTCATTGATGCTATTGTTGCCCTTATTGAGCGTTCTTGCATCTCTAAACGACCGACCAT
CATGCTTAGGCATGCCTGTGCATGGTG-----GGCTGTGTCGAAGAGGAATGCTACCTGG
TTGATCCTGCCAGTAGTCATATGCTTGTCTCAA
>7plu1218
------------------------------------------------------------
------GTTGGGTGGTCTTCGGGGATGACGACCGTAAAGGTGCATGAGTGGTGTTTGGTT
TGCTACGGGTGGTTGGTGATCTGCTTGAGCAGCGCCTTCTACGCGTTCATGCCTCTTCAG
TTGTGCGACAAGACTTTATTTGTCTTGAGCATGTGGTGGGTTTCCTGTGTTGCATACCTA
ATCGATGGCATCGCTTGGCTTT-GATCAAAGCCCCTTTCGTGATGCGTCGCTTGCGGCGT
TGAACGGACCTCGAAACGGTCTCTGTGGTCCCTGTATTCGTTGCGCATGCATCGATTGCA
TGGCCCTCGGAGCGTCGTTTGGACTCTTGGATACGGAACCTG--ATGTGGGCTGTAGTTT
CTTCATTGATGCTATTGTTGCCCTCGTTGAGCGTTCTCGCTTCTCTAAACGACCGACTAT
CATGCATTGGCATGCCTGTGCATGGTG-----GGCTGTGTCGAAGAGGAATGCTACCTGG
TTGATCCTGCCAGTAGTCATATGCTTGTCTCAA
>8plu1218
-----------------------------TGTTTTCTTGGCCTTGGTGCCAAGGGGGTGG
CTGTAAGTTGGGTGGTCTTCGGGGATGACGACCGTAAAGGTGCATGAGTGGTGTTTGGTT
TGCTACGGGTGGTTGGTGATCTGCTTGAGCAGCGCCTTCTACGCGTTCATGCCTCTTCAG
TTGTGCGACAAGACTTTATTTGTCTTGAGCATGTGGTGGGTTTCCTGTGTTGCATACCTA
ATCGATGGCATCGCTTGGCTTT-GATCAAAGCCCCTTTCGTGATGCGTCGCTTGCGGCGT
TGAACGGACCTCGAAACGGTCTCTGTGGTCCCTGTATTCGTTGCGCATGCATCGATTGCA
TGGCCCTCGGAGCGTCGTTTGGACTCTTGGATACGGAACCTG--ATGTGGGCTGTAGTTT
CTTCATTGATGCTATTGTTGCCCTCGTTGAGCGTTCTCGCTTCTCTAAACGACCGACTAT
CATGCATTGGCATGCCTGTGCATGGTG-----GGCTGTGTCGAAGAGGAATGCTACCTGG
TTGATCCTGCCAGTAGTCATATGCTTGTCTCAA
>1plu1218
-----------------------------TGTTTTCTTGGCCTTGTTGCCAAGGGGGTGG
CTGTAAGTTGGGTGGTCTTCGGGGATGACGACCGTAAAGGTGCATGAGTGGTGTTTGGTT
TGTTACGGGTGGTTGGTGATCTGCTTGAGCAGCGCCTTCTACGCGTTCATGCCTCTTCAG
TTGTGCGACAAGACTTTATTTGTCTTGAGCATGTGGTGGGTTTCCTGTGTTGCATACCTA
ATCGATGGCATCGCTTGGCTTT-GATCAAAGCCCCTTTCGTGATGCGTCGCTTGCGGCGT
TGAACGGACCTCGAAACGGTCTCTGTGGTCCATGTATTCGTTGCGCATGCATCGATGGCA
TGGCCCTCGGAGCGTCGTTTGGACTCTTGGATACGGAACCTG--ATGTGGGCTGTAGTTT
CTTCATTGATGCTATTGTTGCCCTCGTTGAGCGTTCTCGCTTCTCTAAACGACCGACTAT
CATGCATTGGCATGCCTGTGCATGGTG-----GGCTGTGTCGAAGAGGAATGCTACCTGG
TTGATCCTGCCAGTAGTCATATGCTTGTCTCAA
>3plu1218
----------------------------TTGTTTTCTTGGCCTTGGTGCCAAGGGGGTGG
CTGTAAGTTGGGTGGTCTTCGGGGATGACGACCGTAAAGGTGCATGAGTGGTGTTTGGTT
TGTTACGGGTGGTTGGTGATCTGCTTGAGCAGCGCCTTCTACGCGTTCATGCCTCTTCAG
TTGTGCGACAAGACTTTATTTGTCTTGAGCATGTGGTGGGTTTCCTGTGTTGCATACCTA
ATCGATGGCATCGCTTGGCTTT-GATCAAAGCCCCTTTCGTGATGCGTCGCTTGCGGCGT
TGAACGGACCTCGAAACGGTCTCTGTGGTCCCTGTATTCGTTGCGCATGCATCGATTGCA
TGGCCCTCGGAGCGTCGTTTGGACTCTTGGATACGGAACCTG--ATGTGGGCTGTAGTTT
CTTCATTGATGCTATTGTTGCCCTCGTTGAGCGTTCTCGCTTCTCTAAACGACCGACTAT
CATGCATTGGCATGCCTGTGCATGGTG-----GGCTGTGTCGAAGAGGAATGCTACCTGG
TTGATCCTGCCAGTAGTCATATGCTTGTCTCAA
>4plu1218
----------------------------TTGTTTTCTTGGCCTTGGTGCCAAGGGGGTGG
CTGTAAGTTGGGTGGTCTTCGGGGATGACGACCGTAAAGGTGCATGAGTGGTGTTTGGTT
TGTTACGGGTGGTTGGTGATCTGCTTGAGCAGCGCCTTCTACGCGTTCATGCCTCTTCAG
TTGTGCGACAAGACTTTATTTGTCTTGAGCATGTGGTGGGTTTCCTGTGTTGCATACCTA
ATCGATGGCATCGCTTGGCTTT-GATCAAAGCCCCTTTCGTGATGCGTCGCTTGCGGCGT
TGAACGGACCTCGAAACGGTCTCTGTGGTCCCTGTATTCGTTGCGCATGCATCGATTGCA
TGGCCCTCGGAGCGTCGTTTGGACTCTTGGATACGGAACCTG--ATGTGGGCTGTAGTTT
CTTCATTGATGCTATTGTTGCCCTCGTTGAGCGTTCTCGCTTCTCTAAACGACCGACTAT
CATGCATTGGCATGCCTGTGCATGGTG-----GGCTGTGTCGAAGAGGAATGCTACCTGG
TTGATCCTGCCAGTAGTCATATGCTTGTCTCAA
>9plu1218
----------------TTCGGCTTGTGGTTGTTTTCTTGGCCTTGGTGCCAAGGGGGTGG
CTGTAAGTTGGGTGGTCTTCGGGGATGACGACCGTAAAGGTGCATGAGTGGTGTTTGGTT
TGTTACGGGTGGTTGGTGATCTGCTTGAGCAGCACCTTCTATGCGTTCATACCTCTTCAG
TTGTGCTACAAGAATTCATTTGTCTTGAGCATGTGGTGGGTTTCCTGTGTTGTATACCTA
ATCTATGGCATTGTTTGGCAT--GATCAAAGCCCCTTTCGCGATGCGTCGCTTGCGGCGT
TGAACGAACCCCGAAACGGTCTTTGTGGTCCATGTATTCGTTGCGCATGCATCGATGGCA
TGGCCCTTGGAGCGTCGTTTGGACTCTTGGATACGGAACCTG--ATGTGGGCTGTAGTTT
CTTCATTGATGCTATTGTTGCCCTTATTGAGCGTTCTTGCATCTCTAAACGACCGACCAT
CATGCTTAGGCATGCCTGTGCATGGTG-----GGCTGTGCCGAAGAGGAATGCTACCTGG
TTGATCCTGCCAGTAGTCATATGCTTGTCTCAA
>10plu1218
----------------------------TTGTTTTCTTGGCCTTGGTGCCAAGGGGGTGG
CTGTAAGTTGGGTGGTCTTCGGGGATGACGACCGTAAAGGTGCATGAGTGGTGTTTGGTT
TGTTACGGGTGGTTGGTGATCTGCTTGAGCAGCACCTTCTATGCGTTCATACCTCTTCAG
TTGTGCTACAAGAATTCATTTGTCTTGAGCATGTGGTGGGTTTCCTGTGTTGTATACCTA
ATCTATGGCATTGTTTGGCAT--GATCAAAGCCCCTTTCGCGATGCGTCGCTTGCGGCGT
TGAACGAACCCCGAAACGGTCTTTGTGGTCCATGTATTCGTTGCGCATGCATCGATGGCA
TGGCCCTTGGAGCGTCGTTTGGACTCTTGGATACGGAACCTG--ATGTGGGCTGTAGTTT
CTTCATTGATGCTATTGTTGCCCTTATTGAGCGTTCTTGCATCTCTAAACGACCGACCAT
CATGCTTAGGCATGCCTGTGCATGGTG-----GGCTGTGTCGAAGAGGAATGCTACCTGG
TTGATCCTGCCAGTAGTCATATGCTTGTCTCAA
>11plu1218
----------------------------TTGTTTTCTTGGCCTTGTTGCCAAGGGGGTGG
CTGTAAGTTGGGTGGTCTTCGGGGATGACGACCGTAAAGGTGCATGAGTGGTGTTTGGTT
TGTTACGGGTGGTTGGTGATCTGCTTGAGCAGCACCTTCTATGCGTTCATACCTCTTCAG
TTGTGCTACAAGAATTCATTTGTCTTGAGCATGTGGTGGGTTTCCTGTGTTGTATACCTA
ATCTATGGCATTGTTTGGCAT--GATCAAAGCCCCTTTCGCGATGCGTCGCTTGCGGCGT
TGAACGAACCCCGAAACGGTCTTTGTGGTCCATGTATTCGTTGCGCATGCATCGATGGCA
TGGCCCTTGGAGCGTCGTTTGGACTCTTGGATACGGAACCTG--ATGTGGGCTGTAGTTT
CTTCATTGATGCTATTGTTGCCCTTATTGAGCGTTCTTGCATCTCTAAACGACCGACCAT
CATGCTTAGGCATGCCTGTGCATGGTG-----GGCTGTGTCGAAGAGGAATGCTACCTGG
TTGATCCTGCCAGTAGTCATATGCTTGTCTCAA
>15plu1218
----------------------------TTGTTTTCTTGGCCTTGGTGCCAAGGGGGTGG
CTGTAAGTTGGGTGGTCTTCGGGGATGACGACCGTAAAGGTGCATGAGTGGTGTTTGGTT
TGTTACGGGTGGTTGGTGATCTGCTTGAGCAGCACCTTCTATGCGTTCATACCTCTTCAG
TTGTGCTACAAGAATTCATTTGTCTTGAGCATGTGGTGGGTTTCCTGTGTTGTATACCTA
ATCTATGGCATTGTTTGGCAT--GATCAAAGCCCCTTTCGCGATGCGTCGCTTGCGGCGT
TGAACGAACCCCGAAACGGTCTTTGTGGTCCATGTATTCGTTGCGCATGCATCGATGGCA
TGGCCCTTGGAGCGTCGTTTGGACTCTTGGATACGGAACCTG--ATGTGGGCTGTAGTTT
CTTCATTGATGCTATTGTTGCCCTTATTGAGCGTTCTTGCATCTCTAAACGACCGACCAT
CATGCTTAGGCATGCCTGTGCATGGTG-----GGCTGTGTCGAAGAGGAATGCTACCTGG
TTGATCCTGCCAGTAGTCATATGCTTGTCTCAA
>13plu1218
----------------------------TTGTTTTCTTGGCCTTGGTGCCAAGGGGGTGG
CTGTAAGTTGGGTGGTCTTCGGGGATGACGACCGTAAAGGTGCATGAGTGGTGTTTGGTT
TGTTACGGGTGGTTGGTGATCTGCTTGAGCAGCACCTTCTATGCGTTCATACCTCTTCAG
TTGTGCTACAAGAATTCATTTGTCTTGAGCATGTGGTGGGTTTCCTGTGTTGTATACCTA
ATCTATGGCATTGTTTGGCAT--GATCAAAGCCCCTTTCGCGATGCGTCGCTTGCGGCGT
TGAACGAACCCCGAAACGGTCTTTGTGGTCCATGTATTCGTTGCGCATGCATCGATGGCA
TGGCCCTTGGAGCGTCGTTTGGACTCTTGGATACGGAACCTG--ATGTGGGCTGTAGTTT
CTTCATTGATGCTATTGTTGCCCTTATTGAGCGTTCTTGCATCTCTAAACGACCGACCAT
CATGCTTAGGCATGCCTGTGCATGGTG-----GGCTGTGTCGAAGAGGAATGCTACCTGG
TTGATCCTGCCAGTAGTCATATGCTTGTCTCAA
>14plu1218
-----------------------------TGTTTTCTTGGCCTTGGTGCCAAGGGGGTGG
CTGTAAGTTGGGTGGTCTTCGGGGATGACGACCGTAAAGGTGCATGAGTGGTGTTTGGTT
TGTTACGGGTGGTTGGTGATCTGCTTGAGCAGCACCTTCTATGCGTTCATACCTCTTCAG
TTGTGCTACAAGAATTCATTTGTCTTGAGCATGTGGTGGGTTTCCTGTGTTGTATACCTA
ATCTATGGCATTGTTTGGCAT--GATCAAAGCCCCTTTCGCGATGCGTCGCTTGCGGCGT
TGAACGAACCCCGAAACGGTCTTTGTGGTCCATGTATTCGTTGCGCATGCATCGATGGCA
TGGCCCTTGGAGCGTCGTTTGGACTCTTGGATACGGAACCTG--ATGTGGGCTGTAGTTT
CTTCATTGATGCTATTGTTGCCCTTATTGAGCGTTCTTGCATCTCTAAACGACCGACCAT
CATGCTTAGGCATGCCTGTGCATGGTG-----GGCTGTGTCGAAGAGGAATGCTACCTGG
TTGATCCTGCCAGTAGTCATATGCTTGTCTCAA
>12plu1218
----------------------------TTGTTTTCTTGGCCTTGGTGCCAAGGGGGTGG
CTGTAAGTTGGGTGGTCTTCGGGGATGACGACCGTAAAGGTGCATGAGTGGTGTTTGGTT
TGTTACGGGTGGTTGGTGATCTGCTTGAGCAGCACCTTCTATGCGTTCATACCTCTTCAG
TTGTGCTACAAGAATTCATTTGTCTTGAGCATGTGGTGGGTTTCCTGTGTTGTATACCTA
ATCTATGGCATTGTTTGGCAT--GATCAAAGCCCCTTTCGCGATGCGTCGCTTGCGGCGT
TGAACGAACCTCGAAACGGTCTCTATGGTCCATGTATTCGTTGCGCATGCATCGATGGCA
TGGCCCTTGGAGCGTCGTTTGGACTCTTGGATACGGAACCTG--ATGTGGGCTGTGGTTT
CTTCATTGATTCTGTTGTTGCCCTCATTGAGCGTTCTCGCATCTCTAAACGACCGACCAT
CATGCTTAGGCATGCCTGTGCATGGTG-----GGCTGTGCCGAAGAGGAATGCTACCTGG
TTGATCCTGCCAGTAGTCATATGCTTGTCTCAA
>caes1231
GCATTCTGGGGGTCGTTTCGGCTTGTGGTTGTTTTCTTGGCCTTGgTGCCAAGGGGGTGG
CTGTAAGTTGGGTGGTCTTCGGGGATGACGACCGTAAAGGTGCATGAGTGGTGTTTGGTT
TGTTACGGGTGGTTGGTGATCTGCTTGAGCAGCGCCTTCTACGCGTTCATACCTCTTCAG
TTGTGCkACAAGAmTTyATTTGTCTTGAGCATGTGGTGGGTTTCCTGTGTTkyATACCTA
ATCkATGGCATyGTTwGGCTTt-GATCAAAGCCCCTTTCGyGATGCGTCGCTTGCGGCGT
TGAACGrACCTCGAAACGGTCTCTGwGGTCCATGTATTCGTTGCGCATkCATCGATGGCA
TGGCCCTyGGAGCGTCGTTTGGACTCTTGGATACGGAACCTG--ATGTGGGCTGTAGTTT
CTTCrwTGATGCTATwGTTGCCCTCrTTGAGCGTTCTCrCwTCTCTAAACGACCGACyrT
CATGywTwGGCATGCCTGTGCATGGTG-----GGCTGTGTCGAAGAGGAATGCTACCTGG
TTGATCCTGCCAGTAGTCATATGCTTGTCTCAA
>Mcae1231
GCATTCTGGGGGTCGTTTCGGCTTGTGGTTGTTTTCTTGGCCTTGGTGCCAAGGGGGTGG
CTGTAAGTTGGGTGGTCTTCGGGGATGACGACCGTAAAGGTGCATGAGTGGTGTTTGGTT
TGTTACGGGTGGTTGGTGATCTGCTTGAGCAGCGCCTTCTACGCGTTCATACCTCTTCAG
TTGTGCGACAAGACTTTATTTGTCTTGAGCATGTGGTGGGTTTCCTGTGTTGCATACCTA
ATCGATGGCATCGTTTGGCTTT-GATCAAAGCCCCTTTCGTGATGCGTCGCTTGCGGCGT
TGAACGRACCTCGAAACGGTCTCTGTGGTCCATGTATTCGTTGCGCATGCATCGATGGCA
TGGCCCTCGGAGCGTCGTTTGGACTCTTGGATACGGAACCTG--ATGTGGGCTGTAGTTT
CTTCATTGATGCTATTGTTGCCCTCGTTGAGCGTTCTCGCTTCTCTAAACGACCGACTAT
CATGCATTGGCATGCCTGTGCATGGTG-----GGCTGTGTCGAAGAGGAATGCTACCTGG
TTGATCCTGCCAGTAGTCATATGCTTGTCTCAA
>4cae1231
----------------TTCGGCTTGTGGTTGTTTTCTTGGCCTTGGTGCCAAGGGGGTGG
CTGTAAGTTGGGTGGTCTTCGGGGATGACGACCGTAAAGGTGCATGAGTGGTGTTTGGTT
TGTTACGGGTGGTTGGTGATCTGCTTGAGCAGCGCCTTCTACGCGTTCATACCTCTTCAG
TTGTGCTACAAGAATTCATTTGTCTTGAGCATGTGGTGGGTTTCCTGTGTTTTATACCTA
ATCTATGGCATTGTTTGGCTT--GATCAAAGCCCCTTTCGCGATGCGTCGCTTGCGGCGT
TGAACGAACCTCGAAACGGTCTCTGAGGTCCATGTATTCGTTGCGCATTCATCGATGGCA
TGGCCCTCGGAGCGTCGTTTGGACTCTTGGATACGGAACCTG--ATGTGGGCTGTAGTTT
CTTCATTGATGCTATTGTTGCCCTCATTGAGCGTTCTCACATCTCTAAACGACCGACCGT
CATGCTTAGGCATGCCTGTGCATGGTG-----GGCTGTGTCGAAGAGGAATGCTACCTGG
TTGATCCTGCCAGTAGTCATATGCTTGTCTCAA
>5cae1231
----------------TTCGGCTTGTGGTTGTTTTCTTGGCCTTG-TGCCAAGGGGGTGG
CTGTAAGTTGGGTGGTCTTCGGGGATGACGACCGTAAAGGTGCATGAGTGGTGTTTGGTT
TGTTACGGGTGGTTGGTGATCTGCTTGAGCAGCGCCTTCTACGCGTTCATACCTCTTCAG
TTGTGCGACAAGACTTTATTTGTCTTGAGCATGTGGTGGGTTTCCTGTGTTGCATACCTA
ATCGATGGCATCGTTTGGCTTT-GATCAAAGCCCCTTTCGTGATGCGTCGCTTGCGGCGT
TGAACGGACCTCGAAACGGTCTCTGTGGTCCATGTATTCGTTGCGCATGCATCGATGGCA
TGGCCCTCGGAGCGTCGTTTGGACTCTTGGATACGGAACCTG--ATGTGGGCTGTAGTTT
CTTCATTGATGCTATTGTTGCCCTCGTTGAGCGTTCTCGCTTCTCTAAACGACCGACTAT
CATGTATTGGCATGCCTGTGCATGGTG-----GGCTGTGTCGAAGAGGAATGCTACCTGG
TTGATCCTGCCAGTAGTCATATGCTTGTCTCAA
>3cae1231
----------------TTCGGCTTGTGGTTGTTTTCTTGGCCTTGGTGCCAAGGGGGTGG
CTGTAAGTTGGGTGGTCTTCGGGGATGACGACCGTAAAGGTGCATGAGTGGTGTTTGGTT
TGTTACGGGTGGTTGGTGATCTGCTTGAGCAGCGCCTTCTACGCGTTCATACCTCTTCAG
TTGTGCGACAAGACTTTATTTGTCTTGAGCATGTGGTGGGTTTCCTGTGTTGCATACCTA
ATCGATGGCATCGTTTGGCTTT-GATCAAAGCCCCTTTCGTGATGCGTCGCTTGCGGCGT
TGAACGGACCTCGAAACGGTCTCTGTGGTCCATGTATTCGTTGCGCATGCATCGATGGCA
TGGCCCTCGGAGCGTCGTTTGGACTCTTGGATACGGAACCTG--ATGTGGGCTGTAGTTT
CTTCATTGATGCTATTGTTGCCCTCGTTGAGCGTTCTCGCTTCTCTAAACGACCGACTAT
CATGTATTGGCATGCCTGTGCATGGTG-----GGCTGTGTCGAAGAGGAATGCTACCTGG
TTGATCCTGCCAGTAGTCATATGCTTGTCTCAA
>2cae1231
----------------TTCGGCTTGTGGTTGTTTTCTTGGCCTTGGTGCCAAGGGGGTGG
CTGTAAGTTGGGTGGTCTTCGGGGATGACGACCGTAAAGGTGCATGAGTGGTGTTTGGTT
TGTTACGGGTGGTTGGTGATCTGCTTGAGCAGCGCCTTCTACGCGTTCATACCTCTTCAG
TTGTGCGACAAGACTTTATTTGTCTTGAGCATGTGGTGGGTTTCCTGTGTTGCATACCTA
ATCGATGGCATCGTTTGGCTTT-GATCAAAGCCCCTTTCGTGATGCGTCGCTTGCGGCGT
TGAACGGACCTCGAAACGGTCTCTGAGGTCCATGTATTCGTTGCGCATGCATCGATGGCA
TGGCCCTCGGAGCGTCGTTTGGACTCTTGGATACGGAACCTG--ATGTGGGCTGTAGTTT
CTTCATTGATGCTATAGTTGCCCTCGTTGAGCGTTCTCGCTTCTCTAAACGACCGACTAT
CATGTATTGGCATGCCTGTGCATGGTG-----GGCTGTGTCGAAGAGGAATGCTACCTGG
TTGATCCTGCCAGTAGTCATATGCTTGTCTCAA
>6cae1231
---------------TTTCGGCTTGTGGTTGTTTTCTTGGCCTTGGTGCCAAGGGGGTGG
CTGTAAGTTGGGTGGTCTTCGGGGATGACGACCGTAAAGGTGCATGAGTGGTGTTTGGTT
TGTTACGGGTGGTTGGTGATCTGCTTGAGCAGCGCCTTCTACGCGTTCATACCTCTTCAG
TTGTGCGACAAGACTTTATTTGTCTTGAGCATGTGGTGGGTTTCCTGTGTTGCATACCTA
ATCGATGGCATCGTTTGGCTTT-GATCAAAGCCCCTTTCGTGATGCGTCGCTTGCGGCGT
TGAACGGACCTCGAAACGGTCTCTGTGGTCCATGTATTCGTTGCGCATGCATCGATGGCA
TGGCCCTCGGAGCGTCGTTTGGACTCTTGGATACGGAACCTG--ATGTGGGCTGTAGTTT
CTTCATTGATGCTATTGTTGCCCTCGTTGAGCGTTCTCGCTTCTCTAAACGACCGACTAT
CATGCATTGGCATGCCTGTGCATGGTG-----GGCTGTGTCGAAGAGGAATGCTACCTGG
TTGATCCTGCCAGTAGTCATATGCTTGTCTCAA
>1cae1231
----------------TTCGGCTTGTGGTTGTTTTCTTGGCCTTGGTGCCAAGGGGGTGG
CTGTAAGTTGGGTGGTCTTCGGGGATGACGACCGTAAAGGTGCATGAGTGGTGTTTGGTT
TGTTACGGGTGGTTGGTGATCTGCTTGAGCAGCGCCTTCTACGCGTTCATACCTCTTCAG
TTGTGCGACAAGACTTTATTTGTCTTGAGCATGTGGTGGGTTTCCTGTGTTGTATACCTA
ATCGATGGCATCGTTTGGCTTT-GATCAAAGCCCCTTTCGTGATGCGTCGCTTGCGGCGT
TGAACGGACCTCGAAACGGTCTCTGTGGTCCATGTATTCGTTGCGCATGCATCGATGGCA
TGGCCCTCGGAGCGTCGTTTGGACTCTTGGATACGGAACCTG--ATGTGGGCTGTAGTTT
CTTCATTGATGCTATTGTTGCCCTCGTTGAGCGTTCTCGCTTCTCTAAACGACCGACTAT
CATGCATTGGCATGCCTGTGCATGGTG-----GGCTGTGTCGAAGAGGAATGCTACCTGG
TTGATCCTGCCAGTAGTCATATGCTTGTCTCAA
>pil12262
----------------TTCGrCTTGTGGTTGTTTTCTTGGCCTTGGTGCCAAGRGGGTGG
CTGTAAGTTGGGTGGTCTTCGGGGATGACGACCGTAAAGGTGCATGAGTGGTGTTTGGTT
TGYTACGGGTGGTTGGTGATCTGCTTGAGCAGCGCCTTCTACGCGTTCATACCTCTTCAG
TTGTGCKACAAGAMTTYATTTGTCTTGAGCATGTGGTGGGTTTCCTGTGTTGYATACCTA
ATCKATGGCATYGSTTGGCTTt-GATCAAAGCCCCTTTCGYGATGCGTCGCTTGCGGCGT
TGAACGRACCTCGAAACGGTCTCTGTGGTCCMTGTATTCGTTGCGCATGCwTCGATKGCA
TGGCCCyYkGAGCGTCGTTTGGACTCTTGGATACGGAACCTG--ATGTGGGyTGTAGTTT
CTTCATTGATGCTATTGTTGCCCTCRTTGAGCGTTCTCGCWTCTCTAAACGACCGACYAT
CATGCWTWGGCATGCCTGTGCATGGTG-----GGCTGTGTCGAAGAGGAATGCTACCTGG
TTGATCCTGCCAGTAGTCAT-------------
>Mpil12262
----------------TTCGGCTTGTGGTTGTTTTCTTGGCCTTGGTGCCAAGRGGGTGG
CTGTAAGTTGGGTGGTCTTCGGGGATGACGACCGTAAAGGTGCATGAGTGGTGTTTGGTT
TGYTACGGGTGGTTGGTGATCTGCTTGAGCAGCGCCTTCTACGCGTTCATACCTCTTCAG
TTGTGCTACAAGAMTTYATTTGTCTTGAGCATGTGGTGGGTTTCCTGTGTTGYATACCTA
ATCKATGGCATYGSTTGGCTTt-GATCAAAGCCCCTTTCGYGATGCGTCGCTTGCGGCGT
TGAACGRACCTCGAAACGGTCTCTGTGGTCCMTGTATTCGTTGCGCATGCATCGATKGCA
TGGCCCTYGGAGCGTCGTTTGGACTCTTGGATACGGAACCTG--ATGTGGGCTGTAGTTT
CTTCATTGATGCTATTGTTGCCCTCRTTGAGCGTTCTCGCWTCTCTAAACGACCGACCAT
CATGCWTWGGCATGCCTGTGCATGGTG-----GGCTGTGTCGAAGAGGAATGCTACCTGG
TTGATCCTGCCAGTAGTCAT-------------
>1pil1226
---------------TTTCGACTTGTGGTTGTTTTCTTGGCCTTGGTGCCAAGGGGGTGG
CTGTAAGTTGGGTGGTCTTCGGGGATGACGACCGTAAAGGTGCATGAGTGGTGTTTGGTT
TGCTACGGGTGGTTGGTGATCTGCTTGAGCAGCGCCTTCTACGCGTTCATACCTCTTCAG
TTGTGCGACAAGACTTTATTTGTCTTGAGCATGTGGTGGGTTTCCTGTGTTGCATACCTA
ATCGATGGCATCGCTTGGCTTT-GATCAAAGCCCCTTTCGTGATGCGTCGCTTGCGGCGT
TGAACGGACCTCGAAACGGTCTCTGTGGTCCCTGTATTCGTTGCGCATGCATCGATGGCA
TGGCCCCTGGAGCGTCGTTTGGACTCTTGGATACGGAACCTG--ATGTGGGCTGTAGTTT
CTTCATTGATGCTATTGTTGCCCTCGTTGAGCGTTCTCGCTTCTCTAAACGACCGACTAT
CATGCATTGGCATGCCTGTGCATGGTG-----GGCTGTGTCGAAGAGGAATGCTACCTGG
TTGATCCTGCCAGTAGTCATATGCTTGTCTCAA
>2pil1226
----------------TTCGGCTTGTGGTTGTTTTCTTGGCCTTGGTGCCAAGAGGGTGG
CTGTAAGTTGGGTGGTCTTCGGGGATGACGACCGTAAAGGTGCATGAGTGGTGTTTGGTT
TGCTACGGGTGGTTGGTGATCTGCTTGAGCAGCGCCTTCTACGCGTTCATACCTCTTCAG
TTGTGCTACAAGAATTCATTTGTCTTGAGCATGTGGTGGGTTTCCTGTGTTGTATACCTA
ATCTATGGCATTGGTTGGCTT--GATCAAAGCCCCTTTCGCGATGCGTCGCTTGCGGCGT
TGAACGAACCTCGAAACGGTCTCTGTGGTCCATGTATTCGTTGCGCATGCTTCGATGGCA
TGGCCCCTTGAGCGTCGTTTGGACTCTTGGATACGGAACCTG--ATGTGGGCTGTAGTTT
CTTCATTGATGCTATTGTTGCCCTCGTTGAGCGTTCTCGCTTCTCTAAACGACCGACTAT
CATGCATTGGCATGCCTGTGCATGGTG-----GGCTGTGTCGAAGAGGAATGCTACCTGG
TTGATCCTGCCAGTAGTCATATGCTTGTCTCAA
>3pil1226
----------------TTCGGCTTGTGGTTGTTTTCTTGGCCTTGGTGCCAAGAGGGTGG
CTGTAAGTTGGGTGGTCTTCGGGGATGACGACCGTAAAGGTGCATGAGTGGTGTTTGGTT
TGCTACGGGTGGTTGGTGATCTGCTTGAGCAGCGCCTTCTACGCGTTCATACCTCTTCAG
TTGTGCGACAAGACTTTATTTGTCTTGAGCATGTGGTGGGTTTCCTGTGTTGCATACCTA
ATCGATGGCATCGCTTGGCTTT-GATCAAAGCCCCTTTCGTGATGCGTCGCTTGCGGCGT
TGAACGGACCTCGAAACGGTCTCTGTGGTCCCTGTATTCGTTGCGCATGCATCGATTGCA
TGGCCCTCGGAGCGTCGTTTGGACTCTTGGATACGGAACCTG--ATGTGGGCTGTAGTTT
CTTCATTGATGCTATTGTTGCCCTCGTTGAGCGTTCTCGCTTCTCTAAACGACCGACTAT
CATGCATTGGCATGCCTGTGCATGGTG-----GGCTGTGTCGAAGAGGAATGCTACCTGG
TTGATCCTGCCAGTAGTCATATGCTTGTCTCAA
>8pil1226
----------------TTCGGCTTGTGGTTGTTTTCTTGGCCTTGGTGCCAAGAGGGTGG
CTGTAAGTTGGGTGGTCTTCGGGGATGACGACCGTAAAGGTGCATGAGTGGTGTTTGGTT
TGCTACGGGTGGTTGGTGATCTGCTTGAGCAGCGCCTTCTACGCGTTCATACCTCTTCAG
TTGTGCGACAAGACTTTATTTGTCTTGAGCATGTGGTGGGTTTCCTGTGTTGCATACCTA
ATCGATGGCATCGCTTGGCTTT-GATCAAAGCCCCTTTCGTGATGCGTCGCTTGCGGCGT
TGAACGGACCTCGAAACGGTCTCTGTGGTCCCTGTATTCGTTGCGCATGCATCGATTGCA
TGGCCCTCGGAGCGTCGTTTGGACTCTTGGATACGGAACCTG--ATGTGGGCTGTAGTTT
CTTCATTGATGCTATTGTTGCCCTCGTTGAGCGTTCTCGCTTCTCTAAACGACCGACTAT
CATGCATTGGCATGCCTGTGCATGGTG-----GGCTGTGTCGAAGAGGAATGCTACCTGG
TTGATCCTGCCAGTAGTCATATGCTTGTCTCAA
>4pil1226
----------------TTCGGCTTGTGGTTGTTTTCTTGGCCTTGGTGCCAAGAGGGTGG
CTGTAAGTTGGGTGGTCTTCGGGGATGACGACCGTAAAGGTGCATGAGTGGTGTTTGGTT
TGCTACGGGTGGTTGGTGATCTGCTTGAGCAGCGCCTTCTACGCGTTCATACCTCTTCAG
TTGTGCGACAAGACTTTATTTGTCTTGAGCATGTGGTGGGTTTCCTGTGTTGCATACCTA
ATCGATGGCATCGCTTGGCTTT-GATCAAAGCCCCTTTCGTGATGCGTCGCTTGCGGCGT
TGAACGGACCTCGAAACGGTCTCTGTGGTCCCTGTATTCGTTGCGCATGCATCGATTGCA
TGGCCCTCGGAGCGTCGTTTGGACTCTTGGATACGGAACCTG--ATGTGGGCTGTAGTTT
CTTCATTGATGCTATTGTTGCCCTCGTTGAGCGTTCTCGCTTCTCTAAACGACCGACTAT
CATGCATTGGCATGCCTGTGCATGGTG-----GGCTGTGTCGAAGAGGAATGCTACCTGG
TTGATCCTGCCAGTAGTCATATGCTTGTCTCAA
>7pil1226
----------------TTCGGCTTGTGGTTGTTTTCTTGGCCTTGGTGCCAAGGGGGTGG
CTGTAAGTTGGGTGGTCTTCGGGGATGACGACCGTAAAGGTGCATGAGTGGTGTTTGGTT
TGTTACGGGTGGTTGGTGATCTGCTTGAGCAGCGCCTTCTACGCGTTCATACCTCTTCAG
TTGTGCTACAAGAATTCATTTGTCTTGAGCATGTGGTGGGTTTCCTGTGTTGTATACCTA
ATCTATGGCATTGGTTGGCTT--GATCAAAGCCCCTTTCGTGATGCGTCGCTTGCGGCGT
TGAACGGACCTCGAAACGGTCTCTGTGGTCCCTGTATTCGTTGCGCATGCATCGATTGCA
TGGCCCTCGGAGCGTCGTTTGGACTCTTGGATACGGAACCTG--ATGTGGGCTGTAGTTT
CTTCATTGATGCTATTGTTGCCCTCGTTGAGCGTTCTCGCTTCTCTAAACGACCGACTAT
CATGCATTGGCATGCCTGTGCATGGTG-----GGCTGTGTCGAAGAGGAATGCTACCTGG
TTGATCCTGCCAGTAGTCATATGCTTGTCTCAA
>6pil1226
----------------TTCGGCTTGTGGTTGTTTTCTTGGCCTTGGTGCCAAGGGGGTGG
CTGTAAGTTGGGTGGTCTTCGGGGATGACGACCGTAAAGGTGCATGAGTGGTGTTTGGTT
TGTTACGGGTGGTTGGTGATCTGCTTGAGCAGCGCCTTCTACGCGTTCATACCTCTTCAG
TTGTGCTACAAGAATTCATTTGTCTTGAGCATGTGGTGGGTTTCCTGTGTTGTATACCTA
ATCTATGGCATTGGTTGGCTT--GATCAAAGCCCCTTTCGCGATGCGTCGCTTGCGGCGT
TGAACGAACCTCGAAACGGTCTCTGTGGTCCATGTATTCGTTGCGCATGCATCGATGGCA
TGGCCCCTGGAGCGTCGTTTGGACTCTTGGATACGGAACCTG--ATGTGGGTTGTAGTTT
CTTCATTGATGCTATTGTTGCCCTCATTGAGCGTTCTCGCATCTCTAAACGACCGACCAT
CATGCTTAGGCATGCCTGTGCATGGTG-----GGCTGTGTCGAAGAGGAATGCTACCTGG
TTGATCCTGCCAGTAGTCATATGCTTGTCTCAA
>5pil1226
----------------TTCGGCTTGTGGTTGTTTTCTTGGCCTTGGTGCCAAGGGGGTGG
CTGTAAGTTGGGTGGTCTTCGGGGATGACGACCGTAAAGGTGCATGAGTGGTGTTTGGTT
TGTTACGGGTGGTTGGTGATCTGCTTGAGCAGCGCCTTCTACGCGTTCATACCTCTTCAG
TTGTGCTACAAGAATTCATTTGTCTTGAGCATGTGGTGGGTTTCCTGTGTTGTATACCTA
ATCTATGGCATTGGTTGGCTT--GATCAAAGCCCCTTTCGCGATGCGTCGCTTGCGGCGT
TGAACGAACCTCGAAACGGTCTCTGTGGTCCATGTATTCGTTGCGCATGCATCGATGGCA
TGGCCCCTGGAGCGTCGTTTGGACTCTTGAATACGGAACCTG--ATGTGGGTTGTAGTTT
CTTCATTGATGCTATTGTTGCCCTCATTGAGCGTTCTCGCATCTCTAAACGACCGACCAT
CATGCTTAGGCATGCCTGTGCATGGTG-----GGCTGTGTCGAAGAGGAATGCTACCTGG
TTGATCCTGCCAGTAGTCATATGCTTGTCTCAA
>pil12261
GCATTCTGGGGGTCGTTTCGACTTGTGGTTGTTTTCTTGGCCTTGGTGCCAAGGGGGTGG
CTGTAAGTTGGGTGGTCTTCGGGGATGACGACCGTAAAGGTGCATGAGTGGTGTTTGGTT
TGTTACGGGTGGTTGGTGATCTGCTTGAGCAGCGCCTTCTACGCGTTCATACCTCTTCAG
TTGTGCTACAAGAATTCATTTGTCTTGAGCATGTGGTGGGTTTCCTGTGTTGTATACCTA
ATCTATGGCATTGGTTGGCTT--GATCAAAGCCCCTTTCGCGATGCGTCGCTTGCGGCGT
TGAACGAACCTCGAAACGGTCTCTGTGGTCCATGTATTCGTTGCGCATGCATCGATGGCA
TGGCCCCTGGAGCGTCGTTTGGACTCTTGGATACGGAACCTG--ATGTGGGyTGTAGTTT
CTTCATTGATGCTATTGTTGCCCTCATTGAGCGTTCTCGCATCTCTAAACGACCGACCAT
CATGCTTAGGCATGCCTGTGCATGGTG-----GGCTGTGTCGAAGAGGAATGCTACCTGG
TTGATCCTGCCAGTAGTCATATGCTTGTCTCAA
>Mpil12261
GCATTCTGGGGGTCGTTTCGACTTGTGGTTGTTTTCTTGGCCTTGGTGCCAAGGGGGTGG
CTGTAAGTTGGGTGGTCTTCGGGGATGACGACCGTAAAGGTGCATGAGTGGTGTTTGGTT
TGTTACGGGTGGTTGGTGATCTGCTTGAGCAGCGCCTTCTACGCGTTCATACCTCTTCAG
TTGTGCTACAAGAATTCATTTGTCTTGAGCATGTGGTGGGTTTCCTGTGTTGTATACCTA
ATCTATGGCATTGGTTGGCTT--GATCAAAGCCCCTTTCGCGATGCGTCGCTTGCGGCGT
TGAACGAACCTCGAAACGGTCTCTGTGGTCCATGTATTCGTTGCGCATGCATCGATGGCA
TGGCCCCTGGAGCGTCGTTTGGACTCTTGGATACGGAACCTG--ATGTGGGCTGTAGTTT
CTTCATTGATGCTATTGTTGCCCTCATTGAGCGTTCTCGCATCTCTAAACGACCGACCAT
CATGCTTAGGCATGCCTGTGCATGGTG-----GGCTGTGTCGAAGAGGAATGCTACCTGG
TTGATCCTGCCAGTAGTCATATGCTTGTCTCAA
>vil1029
GCATTCTGGGGGTCGTTTCGGCTTGTGGTTGTTTTCTTGGCCTTGgTGyCAAGGGrGTGG
CTGTAAGTTGGGTGGTCTTCGGGGATGACGACCGTAAAGGTGCATGAGTGGTGTTTGGTT
TGTTACGGGTGGTTGGTGATCTGCTTGAGCAGCGCCTTCTACGCGTTCATACCTCTTCAG
TTGTGCTACAAGAATTCATTTGTCTTGAGCATGTGGTGGGTTTCCTGTGTTGTATACCTA
ATCTATGGCATTGkTTGGCTT--GATCAAAGCCCCTTTCGCGATGCGTCGCTTGCGGCGT
TGAACGAACCTCGAAACGGTCTYTGTGGTCCATGTATTCGTTGCGCATGCWTCGATGGCA
TGGCCCYTKGAGCGTCGTTTGGACTCTTGGATACGGAACCTG--ATGTGGGyTGTAGTTT
CTTyATTGATGCTATTGTTGCCCTCATTGAGCGTTCTCGCATCTCTAAACGACCGACCAT
CATGCTTAGGCATGCCTGTGCATGGTG-----GGCTGTGTCGAAGAGGAATGCTACCTGG
TTGATCCTGCCAGTAGTCATATGCTTGTCTCAA
>Mvil1029
GCATTCTGGGGGTCGTTTCGGCTTGTGGTTGTTTTCTTGGCCTTGGTGCCAAGGGGGTGG
CTGTAAGTTGGGTGGTCTTCGGGGATGACGACCGTAAAGGTGCATGAGTGGTGTTTGGTT
TGTTACGGGTGGTTGGTGATCTGCTTGAGCAGCGCCTTCTACGCGTTCATACCTCTTCAG
TTGTGCTACAAGAATTCATTTGTCTTGAGCATGTGGTGGGTTTCCTGTGTTGTATACCTA
ATCTATGGCATTGGTTGGCTT--GATCAAAGCCCCTTTCGCGATGCGTCGCTTGCGGCGT
TGAACGAACCTCGAAACGGTCTCTGTGGTCCATGTATTCGTTGCGCATGCATCGATGGCA
TGGCCCCTGGAGCGTCGTTTGGACTCTTGGATACGGAACCTG--ATGTGGGCTGTAGTTT
CTTCATTGATGCTATTGTTGCCCTCATTGAGCGTTCTCGCATCTCTAAACGACCGACCAT
CATGCTTAGGCATGCCTGTGCATGGTG-----GGCTGTGTCGAAGAGGAATGCTACCTGG
TTGATCCTGCCAGTAGTCATATGCTTGTCTCAA
>vil1305
GCATTCTGGGGGTCGTTTCGGCTTGTGGTTGTTTTCTTGGCCTTGGTGCCAAGGGGGTGG
CTGTAAGTTGGGTGGTCTTCGGGGATGACGACCGTAAAGGTGCATGAGTGGTGTTTGGTT
TGyTACGGGTGGTTGGTGATCTGCTTGAGCAGCGCCTTCTACGCGTTCATACCTCTTCAG
TTGTGCkACAAGAmTTyATTTGTCTTGAGCATGTGGTGGGTTTCCTGTGTTGyATACCTA
ATCkATGGCATyGsTTGGCTTt-GATCAAAGCCCCTTTCGyGATGCGTCGCTTGCGGCGT
TGAACGrACCTCGAAACGGTCTCTGTGGTCCmTGTATTCGTTGCGCATGCWTCGATkGCA
TGGCCCyyGGAGyGTCGTTTGGACTCTTGGATACGGAACCTG--ATGTGGGyTGTAGTTT
CTTCATTGATGCTATTGTTGCCCTCrTTGAGCGTTCTCGCwTCTCTAAACGACCGACyAT
CATGCwTwGGCATGCCTGTGCATGGTG-----GGCTGTGTCGAAGAGGAATGCTACCTGG
TTGATCCTGCCAGTAGTCATATGCTTGTCTCAA
>Mvil1305
GCATTCTGGGGGTCGTTTCGGCTTGTGGTTGTTTTCTTGGCCTTGGTGCCAAGGGGGTGG
CTGTAAGTTGGGTGGTCTTCGGGGATGACGACCGTAAAGGTGCATGAGTGGTGTTTGGTT
TGTTACGGGTGGTTGGTGATCTGCTTGAGCAGCGCCTTCTACGCGTTCATACCTCTTCAG
TTGTGCTACAAGAATTCATTTGTCTTGAGCATGTGGTGGGTTTCCTGTGTTGTATACCTA
ATCTATGGCATTGGTTGGCTT--GATCAAAGCCCCTTTCGCGATGCGTCGCTTGCGGCGT
TGAACGAACCTCGAAACGGTCTCTGTGGTCCATGTATTCGTTGCGCATGCTTCGATGGCA
TGGCCCCTGGAGCGTCGTTTGGACTCTTGGATACGGAACCTG--ATGTGGGCTGTAGTTT
CTTCATTGATGCTATTGTTGCCCTCATTGAGCGTTCTCGCATCTCTAAACGACCGACCAT
CATGCTTAGGCATGCCTGTGCATGGTG-----GGCTGTGTCGAAGAGGAATGCTACCTGG
TTGATCCTGCCAGTAGTCATATGCTTGTCTCAA
>1vil1305
-----------------TCGGCTTGTGGTTGTTTTCTTGGCCTTGGTGCCAAGGGGGTGG
CTGTAAGTTGGGTGGTCTTCGGGGATGACGACCGTAAAGGTGCATGAGTGGTGTTTGGTT
TGCTACGGGTGGTTGGTGATCTGCTTGAGCAGCGCCTTCTACGCGTTCATACCTCTTCAG
TTGTGCGACAAGACTTTATTTGTCTTGAGCATGTGGTGGGTTTCCTGTGTTGCATACCTA
ATCGATGGCATCGCTTGGCTTT-GATCAAAGCCCCTTTCGTGATGCGTCGCTTGCGGCGT
TGAACGGACCTCGAAACGGTCTCTGTGGTCCCTGTATTCGTTGCGCATGCATCGATTGCA
TGGCCCTCGGAGCGTCGTTTGGACTCTTGGATACGGAACCTG--ATGTGGGCTGTAGTTT
CTTCATTGATGCTATTGTTGCCCTCGTTGAGCGTTCTCGCTTCTCTAAACGACCGACTAT
CATGCATTGGCATGCCTGTGCATGGTG-----GGCTGTGTCGAAGAGGAATGCTACCTGG
TTGATCCTGCCAGTAGTCATATGCTTGTCTCAA
>2vil1305
----------------TTCGGCTTGTGGTTGTTTTCTTGGCCTTGGTGCCAAGGGGGTGG
CTGTAAGTTGGGTGGTCTTCGGGGATGACGACCGTAAAGGTGCATGAGTGGTGTTTGGTT
TGTTACGGGTGGTTGGTGATCTGCTTGAGCAGCGCCTTCTACGCGTTCATACCTCTTCAG
TTGTGCTACAAGAATTCATTTGTCTTGAGCATGTGGTGGGTTTCCTGTGTTGTATACCTA
ATCTATGGCATTGGTTGGCTT--GATCAAAGCCCCTTTCGCGATGCGTCGCTTGCGGCGT
TGAACGAACCTCGAAACGGTCTCTGTGGTCCATGTATTCGTTGCGCATGCTTCGATGGCA
TGGCCCCTGGAGCGTCGTTTGGACTCTTGGATACGGAACCTG--ATGTGGGCTGTAGTTT
CTTCATTGATGCTATTGTTGCCCTCATTGAGCGTTCTCGCATCTCTAAACGACCGACCAT
CATGCTTAGGCATGCCTGTGCATGGTG-----GGCTGTGTCGAAGAGGAATGCTACCTGG
TTGATCCTGCCAGTAGTCATATGCTTGTCTCAA
>3vil1305
-----------------------TGTGGTTGTTTTCTTGGCCTTGGTGCCAAGGGGGTGG
CTGTAAGTTGGGTGGTCTTCGGGGATGACGACCGTAAAGGTGCATGAGTGGTGTTTGGTT
TGTTACGGGTGGTTGGTGATCTGCTTGAGCAGCGCCTTCTACGCGTTCATACCTCTTCAG
TTGTGCTACAAGAATTCATTTGTCTTGAGCATGTGGTGGGTTTCCTGTGTTGTATACCTA
ATCTATGGCATTGGTTGGCTT--GATCAAAGCCCCTTTCGCGATGCGTCGCTTGCGGCGT
TGAACGAACCTCGAAACGGTCTCTGTGGTCCATGTATTCGTTGCGCATGCTTCGATGGCA
TGGCCCCTGGAGCGTCGTTTGGACTCTTGGATACGGAACCTG--ATGTGGGCTGTAGTTT
CTTCATTGATGCTATTGTTGCCCTCATTGAGCGTTCTCGCATCTCTAAACGACCGACCAT
CATGCTTAGGCATGCCTGTGCATGGTG-----GGCTGTGTCGAAGAGGAATGCTACCTGG
TTGATCCTGCCAGTAGTCATATGCTTGTCTCAA
>4vil1305
----------------TTCGGCTTGTGGTTGTTTTCTTGGCCTTGGTGCCAAGGGGGTGG
CTGTAAGTTGGGTGGTCTTCGGGGATGACGACCGTAAAGGTGCATGAGTGGTGTTTGGTT
TGTTACGGGTGGTTGGTGATCTGCTTGAGCAGCGCCTTCTACGCGTTCATACCTCTTCAG
TTGTGCTACAAGAATTCATTTGTCTTGAGCATGTGGTGGGTTTCCTGTGTTGTATACCTA
ATCTATGGCATTGGTTGGCTT--GATCAAAGCCCCTTTCGCGATGCGTCGCTTGCGGCGT
TGAACGAACCTCGAAACGGTCTCTGTGGTCCATGTATTCGTTGCGCATGCTTCGATGGCA
TGGCCCCTGGAGCGTCGTTTGGACTCTTGGATACGGAACCTG--ATGTGGGCTGTAGTTT
CTTCATTGATGCTATTGTTGCCCTCATTGAGCGTTCTCGCATCTCTAAACGACCGACCAT
CATGCTTAGGCATGCCTGTGCATGGTG-----GGCTGTGTCGAAGAGGAATGCTACCTGG
TTGATCCTGCCAGTAGTCATATGCTTGTCTCAA
>5vil1305
----------------TTCGGCTTGTGGTTGTTTTCTTGGCCTTGGTGCCAAGGGGGTGG
CTGTAAGTTGGGTGGTCTTCGGGGATGACGACCGTAAAGGTGCATGAGTGGTGTTTGGTT
TGCTACGGGTGGTTGGTGATCTGCTTGAGCAGCGCCTTCTACGCGTTCATACCTCTTCAG
TTGTGCGACAAGACTTTATTTGTCTTGAGCATGTGGTGGGTTTCCTGTGTTGCATACCTA
ATCGATGGCATCGCTTGGCTTT-GATCAAAGCCCCTTTCGTGATGCGTCGCTTGCGGCGT
TGAACGGACCTCGAAACGGTCTCTGTGGTCCCTGTATTCGTTGCGCATGCATCGATTGCA
TGGCCCTCGGAGCGTCGTTTGGACTCTTGGATACGGAACCTG--ATGTGGGCTGTAGTTT
CTTCATTGATGCTATTGTTGCCCTCGTTGAGCGTTCTCGCTTCTCTAAACGACCGACTAT
CATGCATTGGCATGCCTGTGCATGGTG-----GGCTGTGTCGAAGAGGAATGCTACCTGG
TTGATCCTGCCAGTAGTCATATGCTTGTCTCAA
>6vil1305
----------------TTCGGCTTGTGGTTGTTTTCTTGGCCTTGGTGCCAAGGGGGTGG
CTGTAAGTTGGGTGGTCTTCGGGGATGACGACCGTAAAGGTGCATGAGTGGTGTTTGGTT
TGTTACGGGTGGTTGGTGATCTGCTTGAGCAGCGCCTTCTACGCGTTCATACCTCTTCAG
TTGTGCTACAAGAATTCATTTGTCTTGAGCATGTGGTGGGTTTCCTGTGTTGTATACCTA
ATCTATGGCATTGGTTGGCTT--GATCAAAGCCCCTTTCGCGATGCGTCGCTTGCGGCGT
TGAACGAACCTCGAAACGGTCTCTGTGGTCCCTGTATTCGTTGCGCATGCTTCGATGGCA
TGGCCCCTGGAGCGTCGTTTGGACTCTTGGATACGGAACCTG--ATGTGGGCTGTAGTTT
CTTCATTGATGCTATTGTTGCCCTCATTGAGCGTTCTCGCATCTCTAAACGACCGACCAT
CATGCTTAGGCATGCCTGTGCATGGTG-----GGCTGTGTCGAAGAGGAATGCTACCTGG
TTGATCCTGCCAGTAGTCATATGCTTGTCTCAA
>7vil1305
----------------TTCGGCTTGTGGTTGTTTTCTTGGCCTTGGTGCCAAGGGGGTGG
CTGTAAGTTGGGTGGTCTTCGGGGATGACGACCGTAAAGGTGCATGAGTGGTGTTTGGTT
TGTTACGGGTGGTTGGTGATCTGCTTGAGCAGCGCCTTCTACGCGTTCATACCTCTTCAG
TTGTGCTACAAGAATTCATTTGTCTTGAGCATGTGGTGGGTTTCCTGTGTTGTATACCTA
ATCTATGGCATTGGTTGGCTT--GATCAAAGCCCCTTTCGCGATGCGTCGCTTGCGGCGT
TGAACGAACCTCGAAACGGTCTCTGTGGTCCATGTATTCGTTGCGCATGCTTCGATGGCA
TGGCCCCTGGAGCGTCGTTTGGACTCTTGGATACGGAACCTG--ATGTGGGCTGTAGTTT
CTTCATTGATGCTATTGTTGCCCTCATTGAGCGTTCTCGCTTCTCTAAACGACCGACCAT
CATGCTTAGGCATGCCTGTGCATGGTG-----GGCTGTGTCGAAGAGGAATGCTACCTGG
TTGATCCTGCCAGTAGTCATATGCTTGTCTCAA
>spa1251
GCATTCTGGGGGTCGTTTCGGCTTGTGGTTGTTTTCTTGGCCTTsGTGCCAAGGGGGTGG
CTGTAAGTTGGGTGGTCTTCGGGGATGACGACCGTAAAGGTGCATGAGTGGTGTTTGGTT
TGTTACGGGTGGTTGGTGATCTGCTTGAGCAGCGCCTTCTACGCGTkCATACCTCTTCAG
TTGTGCTmCAAGAATTCATTTGTCTTGAGCATGTGGTGGGTTTCCTGTGTTGTATACCTA
ATCTATGGCATTGYTTGGCTT--GATCAAAGCCCCTTTCGCGATGCGTCGCTTGCGGCGT
TGAACGAACCKCGAAACGGTCTCTGTGGTCCATGTATTCGTTGCGCATGCATCGATGGCA
TGGCCCTTGGAGCGTCGTTTGGACYCTTGRATACGGAACCTG--ATGTGGGCTGTAGTTT
CTTCATTGATGCTRTTGTTGCCCTCATTGAGCGTTCTCGCATMTCTARACGACCGACCAT
CATGCTTAGGCATGCCTGTGCAyGGTG-----GSCTGTGTCGAAGAGGAATGCTACCTGG
TTGATCCTGCCAGTAGTCATATGCTTGTCTCAA
>Mspa1251
GCATTCTGGGGGTCGTTTCGGCTTGTGGTTGTTTTCTTGGCCTTGGTGCCAAGGGGGTGG
CTGTAAGTTGGGTGGTCTTCGGGGATGACGACCGTAAAGGTGCATGAGTGGTGTTTGGTT
TGTTACGGGTGGTTGGTGATCTGCTTGAGCAGCGCCTTCTACGCGTTCATACCTCTTCAG
TTGTGCTACAAGAATTCATTTGTCTTGAGCATGTGGTGGGTTTCCTGTGTTGTATACCTA
ATCTATGGCATTGTTTGGCTT--GATCAAAGCCCCTTTCGCGATGCGTCGCTTGCGGCGT
TGAACGAACCTCGAAACGGTCTCTGTGGTCCATGTATTCGTTGCGCATGCATCGATGGCA
TGGCCCTTGGAGCGTCGTTTGGACTCTTGRATACGGAACCTG--ATGTGGGCTGTAGTTT
CTTCATTGATGCTATTGTTGCCCTCATTGAGCGTTCTCGCATMTCTAAACGACCGACCAT
CATGCTTAGGCATGCCTGTGCACGGTG-----GSCTGTGTCGAAGAGGAATGCTACCTGG
TTGATCCTGCCAGTAGTCATATGCTTGTCTCAA
>Spasst1
GCATTCTGGGGGTCGTTTCGGCTTGTGGTTGTTTTCTTGGCCTTsGTGCCAAGGGGGTGG
CTGTAAGTTGGGTGGTCTTCGGGGATGACGACCGTAAAGGTGCATGAGTGGTGTTTGGTT
TGTTACGGGTGGTTGGTGATCTGCTTGAGCAGCGCCTTCTACGCGTTCATACCTCTTCAG
TTGTGCTACAAGAATTCATTTGTCTTGAGCATGTGGTGGGTTTCCTGTGTTGTATACCTA
ATCTATGGCATTGyTTGGCTT--GATCAAAGCCCCTTTCGCGATGCGTCGCTTGCGGCGT
TGAACGAACCkCGAAACGGTCTCTGTGGTCCATGTATTyGTTGCGCATGCATCGATGGCA
TGGCCCTTGGAGCrTCGTTTGGACYCTTGRATACGGAACCTG--ATGTGGGCTGTAGTTT
CTTCATTGATGCTRTTGTTGCCCTCATTGAGCGTTCTCGCATmTCTARACGACCGACCAT
CATGCTTAGGCATGCCTGTGCAYGGTG-----GSCTGTGTCGAAGAGGAATGCTACCTGG
TTGATCCTGCCAGTAGTCATATGCTTGTCTCAA
>MSpasst1
GCATTCTGGGGGTCGTTTCGGCTTGTGGTTGTTTTCTTGGCCTTGGTGCCAAGGGGGTGG
CTGTAAGTTGGGTGGTCTTCGGGGATGACGACCGTAAAGGTGCATGAGTGGTGTTTGGTT
TGTTACGGGTGGTTGGTGATCTGCTTGAGCAGCGCCTTCTACGCGTTCATACCTCTTCAG
TTGTGCTACAAGAATTCATTTGTCTTGAGCATGTGGTGGGTTTCCTGTGTTGTATACCTA
ATCTATGGCATTGTTTGGCTT--GATCAAAGCCCCTTTCGCGATGCGTCGCTTGCGGCGT
TGAACGAACCTCGAAACGGTCTCTGTGGTCCATGTATTCGTTGCGCATGCATCGATGGCA
TGGCCCTTGGAGCGTCGTTTGGACTCTTGRATACGGAACCTG--ATGTGGGCTGTAGTTT
CTTCATTGATGCTATTGTTGCCCTCATTGAGCGTTCTCGCATCTCTAAACGACCGACCAT
CATGCTTAGGCATGCCTGTGCACGGTG-----GGCTGTGTCGAAGAGGAATGCTACCTGG
TTGATCCTGCCAGTAGTCATATGCTTGTCTCAA
>kit1228
GCATTCTGGGGGTCGTTTCGGCTTGTGGTTGTTTTCTTGGCCTTGGTGyCAAGGGGGTGG
CTGTAAGTTGGGTGGTCTTCGGGGATGACGACCGTAAAGGTGCATGAGTGGTGTTTGGTT
TGTTACGGGTGGTTGGTGATCTGCTTGAGCAGCrCCTTCTACGCGTTCATACCTCTTCAG
TTGTGCTAyAAGAATTCATTTGTCTTGAGCATGTGGTGGGTTTCCTGTGTTGTATACCTA
ATCTATGGCATTGyTyGGCTT--GATCAAAGCCCCTTTCGCGATGCGTCGCTTGCGGCGT
TGAACGAACCkCGAAAyGGTCTCTGTGGTCCATGTATTCGTTGyGCATGCATCGATGGCA
TGGCCCTTGGAGCGTCGTTTGGACyCTTGrATACGGAACCTG--ATGTGGGCTGTAGTTT
CTTCATTGATGCTGTTGTTGCCCTyATTGAGCGTTCTCGCATCTCTARACGACCGACCAT
CATGCTTAGGCATGCCTGTGyATGGTG-----GsmTGTGTCGAAGAGGAATGCTACCTGG
TTGATCCTGCCAGTAGTCATATGCTTGTCTCAA
>Mkit1228
GCATTCTGGGGGTCGTTTCGGCTTGTGGTTGTTTTCTTGGCCTTGGTGCCAAGGGGGTGG
CTGTAAGTTGGGTGGTCTTCGGGGATGACGACCGTAAAGGTGCATGAGTGGTGTTTGGTT
TGTTACGGGTGGTTGGTGATCTGCTTGAGCAGCGCCTTCTACGCGTTCATACCTCTTCAG
TTGTGCTACAAGAATTCATTTGTCTTGAGCATGTGGTGGGTTTCCTGTGTTGTATACCTA
ATCTATGGCATTGCTTGGCTT--GATCAAAGCCCCTTTCGCGATGCGTCGCTTGCGGCGT
TGAACGAACCGCGAAACGGTCTCTGTGGTCCATGTATTCGTTGCGCATGCATCGATGGCA
TGGCCCTTGGAGCGTCGTTTGGACCCTTGAATACGGAACCTG--ATGTGGGCTGTAGTTT
CTTCATTGATGCTGTTGTTGCCCTCATTGAGCGTTCTCGCATCTCTAGACGACCGACCAT
CATGCTTAGGCATGCCTGTGCATGGTG-----GCCTGTGTCGAAGAGGAATGCTACCTGG
TTGATCCTGCCAGTAGTCATATGCTTGTCTCAA
>1kit1228
----------------------------TTGTTTTCTTGGCCTTGGTGCCAAGGGGGTGG
CTGTAAGTTGGGTGGTCTTCGGGGATGACGACCGTAAAGGTGCATGAGTGGTGTTTGGTT
TGTTACGGGTGGTTGGTGATCTGCTTGAGCAGCGCCTTCTACGCGTTCATACCTCTTCAG
TTGTGCTACAAGAATTCATTTGTCTTGAGCATGTGGTGGGTTTCCTGTGTTGTATACCTA
ATCTATGGCATTGCTTGGCTT--GATCAAAGCCCCTTTCGCGATGCGTCGCTTGCGGCGT
TGAACGAACCGCGAAATGGTCTCTGTGGTCCATGTATTCGTTGCGCATGCATCGATGGCA
TGGCCCTTGGAGCGTCGTTTGGACCCTTGAATACGGAACCTG--ATGTGGGCTGTAGTTT
CTTCATTGATGCTGTTGTTGCCCTCATTGAGCGTTCTCGCATCTCTAGACGACCGACCAT
CATGCTTAGGCATGCCTGTGCATGGTG-----GCATGTGTCGAAGAGGAATGCTACCTGG
TTGATCCTGCCAGTAGTCATATGCTTGTCTCAA
>3kit1228
----------------------------TTGTTTTCTTGGCCTTGGTGCCAAGGGGGTGG
CTGTAAGTTGGGTGGTCTTCGGGGATGACGACCGTAAAGGTGCATGAGTGGTGTTTGGTT
TGTTACGGGTGGTTGGTGATCTGCTTGAGCAGCGCCTTCTACGCGTTCATACCTCTTCAG
TTGTGCTACAAGAATTCATTTGTCTTGAGCATGTGGTGGGTTTCCTGTGTTGTATACCTA
ATCTATGGCATTGCTTGGCTT--GATCAAAGCCCCTTTCGCGATGCGTCGCTTGCGGCGT
TGAACGAACCGCGAAACGGTCTCTGTGGTCCATGTATTCGTTGCGCATGCATCGATGGCA
TGGCCCTTGGAGCGTCGCTTGGACCCTTGAATACGGAACCTG--ATGTGGGCTGTAGTTT
CTTCATTGATGCTGTTGTTGCCCTTATTGAGCGTTCTCGCATCTCTAAACGACCGACCAT
CATGCTTAGGCATGCCTGTGTATGGTG-----GGCTGTGTCGAAGAGGAATGCTACCTGG
TTGATCCTGCCAGTAGTCATATGCTTGTCTCAA
>4kit1228
----------------------------TTGTTTTCTTGGCCTTGGTGCCAAGGGGGTGG
CTGTAAGTTGGGTGGTCTTCGGGGATGACGACCGTAAAGGTGCATGAGTGGTGTTTGGTT
TGTTACGGGTGGTTGGTGATCTGCTTGAGCAGCGCCTTCTACGCGTTCATACCTCTTCAG
TTGTGCTACAAGAATTCATTTGTCTTGAGCATGTGGTGGGTTTCCTGTGTTGTATACCTA
ATCTATGGCATTGCTTGGCTT--GATCAAAGCCCCTTTCGCGATGCGTCGCTTGCGGCGT
TGAACGAACCGCGAAATGGTCTCTGTGGTCCATGTATTCGTTGCGCATGCATCGATGGCA
TGGCCCTTGGAGCGTCGTTTGGACCCTTGAATACGGAACCTG--ATGTGGGCTGTAGTTT
CTTCATTGATGCTGTTGTTGCCCTCATTGAGCGTTCTCGCATCTCTAGACGACCGACCAT
CATGCTTAGGCATGCCTGTGCATGGTG-----GCATGTGTCGAAGAGGAATGCTACCTGG
TTGATCCTGCCAGTAGTCATATGCTTGTCTCAA
>5kit1228
----------------------------TTGTTTTCTTGGCCTTGGTGCCAAGGGGGTGG
CTGTAAGTTGGGTGGTCTTCGGGGATGACGACCGTAAAGGTGCATGAGTGGTGTTTGGTT
TGTTACGGGTGGTTGGTGATCTGCTTGAGCAGCGCCTTCTACGCGTTCATACCTCTTCAG
TTGTGCTACAAGAATTCATTTGTCTTGAGCATGTGGTGGGTTTCCTGTGTTGTATACCTA
ATCTATGGCATTGCTTGGCTT--GATCAAAGCCCCTTTCGCGATGCGTCGCTTGCGGCGT
TGAACGAACCGCGAAACGGTCTCTGTGGTCCATGTATTCGTTGCGCATGCATCGATGGCA
TGGCCCTTGGAGCGTCGTTTGGACCCTTGAATACGGAACCTG--ATGTGGGCTGTAGTTT
CTTCATTGATGCTGTTGTTGCCCTCATTGAGCGTTCTCGCATCTCTAGACGACCGACCAT
CATGCTTAGGCATGCCTGTGTATGGTG-----GGCTGTGTCGAAGAGGAATGCTACCTGG
TTGATCCTGCCAGTAGTCATATGCTTGTCTCAA
>7kit1228
-------------------------------TTTTCTTGGCCTTGGTGCCAAGGGGGTGG
CTGTAAGTTGGGTGGTCTTCGGGGATGACGACCGTAAAGGTGCATGAGTGGTGTTTGGTT
TGTTACGGGTGGTTGGTGATCTGCTTGAGCAGCGCCTTCTACGCGTTCATACCTCTTCAG
TTGTGCTACAAGAATTCATTTGTCTTGAGCATGTGGTGGGTTTCCTGTGTTGTATACCTA
ATCTATGGCATTGCTTGGCTT--GATCAAAGCCCCTTTCGCGATGCGTCGCTTGCGGCGT
TGAACGAACCGCGAAACGGTCTCTGTGGTCCATGTATTCGTTGCGCATGCATCGATGGCA
TGGCCCTTGGAGCGTCGCTTGGACCCTTGAATACGGAACCTG--ATGTGGGCTGTAGTTT
CTTCATTGATGCTGTTGTTGCCCTCATTGAGCGTTCTCGCATCTCTAGACGACCGACCAT
CATGCTTAGGCATGCCTGTGCATGGTG-----GCCTGTGTCGAAGAGGAATGCTACCTGG
TTGATCCTGCCAGTAGTCATATGCTTGTCTCAA
>2kit1228
----------------------------TTGTTTTCTTGGCCTTGGTGCCAAGGGGGTGG
CTGTAAGTTGGGTGGTCTTCGGGGATGACGACCGTAAAGGTGCATGAGTGGTGTTTGGTT
TGTTACGGGTGGTTGGTGATCTGCTTGAGCAGCGCCTTCTACGCGTTCATACCTCTTCAG
TTGTGCTACAAGAATTCATTTGTCTTGAGCATGTGGTGGGTTTCCTGTGTTGTATACCTA
ATCTATGGCATTGCTTGGCTT--GATCAAAGCCCCTTTCGCGATGCGTCGCTTGCGGCGT
TGAACGAACCGCGAAACGGTCTCTGTGGTCCATGTATTCGTTGCGCATGCATCGATGGCA
TGGCCCTTGGAGCGTCGTTTGGACCCTTGAATACGGAACCTG--ATGTGGGCTGTAGTTT
CTTCATTGATGCTGTTGTTGCCCTCATTGAGCGTTCTCGCATCTCTAGACGACCGACCAT
CATGCTTAGGCATGCCTGTGCATGGTG-----GCCTGTGTCGAAGAGGAATGCTACCTGG
TTGATCCTGCCAGTAGTCATATGCTTGTCTCAA
>10kit1228
----------------------------TTGTTTTCTTGGCCTTGGTGTCAAGGGGGTGG
CTGTAAGTTGGGTGGTCTTCGGGGATGACGACCGTAAAGGTGCATGAGTGGTGTTTGGTT
TGTTACGGGTGGTTGGTGATCTGCTTGAGCAGCACCTTCTACGCGTTCATACCTCTTCAG
TTGTGCTATAAGAATTCATTTGTCTTGAGCATGTGGTGGGTTTCCTGTGTTGTATACCTA
ATCTATGGCATTGTTCGGCTT--GATCAAAGCCCCTTTCGCGATGCGTCGCTTGCGGCGT
TGAACGAACCTCGAAACGGTCTCTGTGGTCCATGTATTCGTTGTGCATGCATCGATGGCA
TGGCCCTTGGAGCGTCGTTTGGACTCTTGGATACGGAACCTG--ATGTGGGCTGTAGTTT
CTTCATTGATGCTGTTGTTGCCCTCATTGAGCGTTCTCGCATCTCTAAACGACCGACCAT
CATGCTTAGGCATGCCTGTGCATGGTG-----GCCTGTGTCGAAGAGGAATGCTACCTGG
TTGATCCTGCCAGTAGTCATATGCTTGTCTCAA
>9kit1228
----------------------------TTGTTTTCTTGGCCTTGGTGCCAAGGGGGTGG
CTGTAAGTTGGGTGGTCTTCGGGGATGACGACCGTAAAGGTGCATGAGTGGTGTTTGGTT
TGTTACGGGTGGTTGGTGATCTGCTTGAGCAGCGCCTTCTACGCGTTCATACCTCTTCAG
TTGTGCTACAAGAATTCATTTGTCTTGAGCATGTGGTGGGTTTCCTGTGTTGTATACCTA
ATCTATGGCATTGTTCGGCTT--GATCAAAGCCCCTTTCGCGATGCGTCGCTTGCGGCGT
TGAACGAACCTCGAAACGGTCTCTGTGGTCCATGTATTCGTTGTGCATGCATCGATGGCA
TGGCCCTTGGAGCGTCGTTTGGACTCTTGAATACGGAACCTG--ATGTGGGCTGTAGTTT
CTTCATTGATGCTGTTGTTGCCCTCATTGAGCGTTCTCGCATCTCTAGACGACCGACCAT
CATGCTTAGGCATGCCTGTGCATGGTG-----GCATGTGTCGAAGAGGAATGCTACCTGG
TTGATCCTGCCAGTAGTCATATGCTTGTCTCAA
>8kit1228
----------------------------TTGTTTTCTTGGCCTTGGTGCCAAGGGGGTGG
CTGTAAGTTGGGTGGTCTTCGGGGATGACGACCGTAAAGGTGCATGAGTGGTGTTTGGTT
TGTTACGGGTGGTTGGTGATCTGCTTGAGCAGCGCCTTCTACGCGTTCATACCTCTTCAG
TTGTGCTACAAGAATTCATTTGTCTTGAGCATGTGGTGGGTTTCCTGTGTTGTATACCTA
ATCTATGGCATTGCTTGGCTT--GATCAAAGCCCCTTTCGCGATGCGTCGCTTGCGGCGT
TGAACGAACCGCGAAATGGTCTCTGTGGTCCATGTATTCGTTGCGCATGCATCGATGGCA
TGGCCCTTGGAGCGTCGTTTGGACCCTTGAATACGGAACCTG--ATGTGGGCTGTAGTTT
CTTCATTGATGCTGTTGTTGCCCTCATTGAGCGTTCTCGCATCTCTAGACGACCGACCAT
CATGCTTAGGCATGCCTGTGCATGGTG-----GCATGTGTCGAAGAGGAATGCTACCTGG
TTGATCCTGCCAGTAGTCATATGCTTGTCTCAA
>pan1205
GYATTCTGGGGGTCGTTTCGGCTTGTGGTTGTTTTCTTGGCCTTGGTGYCAAGGGGGTGG
CTGTAAGTTGGGTGGTCTTCGGGGATGACGACCGTAAAGGTGCATGAGTGGTGTTTGGTT
TGTTACGGGTGGTTGGTGATCTGCTTGAGCAGCACCTTCTACGCGTTCATACCTCTTCAG
TTGTGCTAyAAGAATTCATTTGTCTTGAGCATGTGGTGGGTTTCCTGTGTTGTATACCTA
ATCTAyGGCATTGTTYGGCTT--GATCAAAGCCCCTTTCGCGATGCGTCGCYTGCGGCGT
TRAACGAACCTCGAAACGGTCTCTGTGGTCCATGTATTCGTTGYGCATGCATCGATGGCA
TGGCCCTTGGAGCGTCGTTTGGACTCTTGGATACGGAACCTG--ATGTGGGCTRTAGTTT
CTTCATTGATGCTRTTGTTGCCCTCATTGAGCGTTCTCGCATCTCTAAACGACCRACCAT
CRTGCTTAGGCATGCCTGTGYAYGGTG-----GGCTGTGTCGAAGAGGAATGCTACCTGG
TTGATCCTGCCAGTAGTCATATGCTTGTCTCAA
>Mpan1205
GCATTCTGGGGGTCGTTTCGGCTTGTGGTTGTTTTCTTGGCCTTGGTGYCAAGGGGGTGG
CTGTAAGTTGGGTGGTCTTCGGGGATGACGACCGTAAAGGTGCATGAGTGGTGTTTGGTT
TGTTACGGGTGGTTGGTGATCTGCTTGAGCAGCACCTTCTACGCGTTCATACCTCTTCAG
TTGTGCTACAAGAATTCATTTGTCTTGAGCATGTGGTGGGTTTCCTGTGTTGTATACCTA
ATCTATGGCATTGTTYGGCTT--GATCAAAGCCCCTTTCGCGATGCGTCGCYTGCGGCGT
TGAACGAACCTCGAAACGGTCTCTGTGGTCCATGTATTCGTTGCGCATGCATCGATGGCA
TGGCCCTTGGAGCGTCGTTTGGACTCTTGGATACGGAACCTG--ATGTGGGCTGTAGTTT
CTTCATTGATGCTRTTGTTGCCCTCATTGAGCGTTCTCGCATCTCTAAACGACCRACCAT
CRTGCTTAGGCATGCCTGTGYAYGGTG-----GGCTGTGTCGAAGAGGAATGCTACCTGG
TTGATCCTGCCAGTAGTCATATGCTTGTCTCAA
>pet1229
GCATTCTGGGGGTCGTTTCGGCTTGTGGTTGTTTTCTTGGCCTTGGTGCCAAGGGGGTGG
CTGTAAGTTGGGTGGTCTTCGGGGATGACGACCGTAAAGGTGCATGAGTGGTGTTTGGTT
TGTTACGGGTGGTTGGTGATCTGCTTGAGCAGCACCTTCTACGCGTTCATACCTCTTCAG
TTGTGCTACAAGAATTCATTTGTCTTGAGCATGTGGTGGGTTTCyTGTGTTGTATACCTA
ATCTATGGCATTGTTTGGCTT--GATCAAAkCCCCyTTCGCGATGCGTCGCCTGCGGCGT
TGAACGAACCTCGAAACGGTCTCTGTGGTCCATGTATTCGTTGyGCATGCATCGATGGCA
TGGCCCTTGGAGyGTCGTTTGGACTCTTGGATACGGAACCTG--ATGTGGGCTGTAGTTT
CTTCATTGATGCTATTGTTGCCCTCATTGAGCGTTCTCGCATCTCTAAACGACCRACCAT
CRTGCTTAGGCATGCCTGTGCACGGTG-----GGCTGTGTCGAAGAGGAATGCTACCTGG
TTGATCCTGCCAGTAGTCATATGCTTGTCTCAA
>Mpet1229
GCATTCTGGGGGTCGTTTCGGCTTGTGGTTGTTTTCTTGGCCTTGGTGCCAAGGGGGTGG
CTGTAAGTTGGGTGGTCTTCGGGGATGACGACCGTAAAGGTGCATGAGTGGTGTTTGGTT
TGTTACGGGTGGTTGGTGATCTGCTTGAGCAGCACCTTCTACGCGTTCATACCTCTTCAG
TTGTGCTACAAGAATTCATTTGTCTTGAGCATGTGGTGGGTTTCCTGTGTTGTATACCTA
ATCTATGGCATTGTTTGGCTT--GATCAAAGCCCCTTTCGCGATGCGTCGCCTGCGGCGT
TGAACGAACCTCGAAACGGTCTCTGTGGTCCATGTATTCGTTGCGCATGCATCGATGGCA
TGGCCCTTGGAGCGTCGTTTGGACTCTTGGATACGGAACCTG--ATGTGGGCTGTAGTTT
CTTCATTGATGCTATTGTTGCCCTCATTGAGCGTTCTCGCATCTCTAAACGACCGACCAT
CRTGCTTAGGCATGCCTGTGCACGGTG-----GGCTGTGTCGAAGAGGAATGCTACCTGG
TTGATCCTGCCAGTAGTCATATGCTTGTCTCAA
>nae1208
GCATTCTGGGGGTCGTTTCGGCTTGTGGTTGTTTTCTTGGCCTYGKTGCCAAGGGGGTGG
CTGTAAGTTGGGTGGTCTTCGGGGATGACGACCGTAAAGGTGCATGAGTGGyGTTTGGTT
TGTTACGGGTGGTTGGTGATCTGCTTGAGCAGCACCTTCTACGCGTTCATACCTCTTCAG
TTGTGCTACAAGAMTTCATTTGTCTTGAGCATGTGGTGGGTTTCCTGTGTTGTATACCTA
ATCTATGGCATTGTTYGGCTT--GATCRAAGCCCYTTTCGCGATGCGTCGCTTGCGGCGT
TGAACGAACCTCGAAACGGTCTCTGTGGTCCATGTATTCGWTGCGCATGCATCGATGGCA
TGGCCCTTGGAGCGTCGTTTGGACTyTTGGATAYGGAACCTG--ATGTGGGmTGTAGTTT
CTTCATTGATGCTRTTGTTGCCCTCATTGAGCGTTCTCGCATCTMTAAACGACCGACCAT
CATGCTTAGGCATGCCTGTGYATGGTG-----GGCTGTGTCGAAGAGGAATGCTACCTGG
TTGATCCTGCCAGTAGTCATATGCTTGTCTCAA
>Mnae1208
GCATTCTGGGGGTCGTTTCGGCTTGTGGTTGTTTTCTTGGCCTTGGTGCCAAGGGGGTGG
CTGTAAGTTGGGTGGTCTTCGGGGATGACGACCGTAAAGGTGCATGAGTGGTGTTTGGTT
TGTTACGGGTGGTTGGTGATCTGCTTGAGCAGCACCTTCTACGCGTTCATACCTCTTCAG
TTGTGCTACAAGAATTCATTTGTCTTGAGCATGTGGTGGGTTTCCTGTGTTGTATACCTA
ATCTATGGCATTGTTYGGCTT--GATCAAAGCCCYTTTCGCGATGCGTCGCTTGCGGCGT
TGAACGAACCTCGAAACGGTCTCTGTGGTCCATGTATTCGWTGCGCATGCATCGATGGCA
TGGCCCTTGGAGCGTCGTTTGGACTCTTGGATAYGGAACCTG--ATGTGGGCTGTAGTTT
CTTCATTGATGCTRTTGTTGCCCTCATTGAGCGTTCTCGCATCTCTAAACGACCGACCAT
CATGCTTAGGCATGCCTGTGCATGGTG-----GGCTGTGTCGAAGAGGAATGCTACCTGG
TTGATCCTGCCAGTAGTCATATGCTTGTCTCAA
>bup1033
GCATTCTGGGGGTCGTTTCGGCTTGTGGTTGTTTTCTTGGCCTTGGTGCCAAGGGGGTGG
CTGTAAGTTGGGTGGTCTTCGGGGATGACGACCGTAAAGGTGCATGAGTGGTGTTTGGTT
TGTTACGGGTGGTTGGTGATCTGCTTGAGCAGCGCCTTCTACGCGTTCATACCTCTTCAG
TTGTGCTACAAGAWTTCATTTGTCTTGAGCATGTGGTGGGTTTCCTGTGTTKTATACCTA
ATCTATGGCATTGKTTGGCTT--GATCAAAGCCCYTTTCGCGATGCGTCGCTTGCGGCGT
TGAACGAACCTCGAAACGGTCTCTGWGGTCCATGTATTCGTTGCGCATKCATCGATGGCA
TGGCCCyTGGAGCGYCGTTTGGACTCTTGGATACGGAACCTG--ATGTGGGCTGTAGTTT
CTTCDDTGATGCTATTGTTGCCCTCATTGAGCGTTCTCRCATCTCTAAACGACCGACCRT
CATGCTTAGGCATGCCTGTGCATGGTG-----GGCTGTGTCGAAGAGGAATGCTACCTGG
TTGATCCTGCCAGTAGTCATATGCTTGTCTCAA
>Mbup1033
GCATTCTGGGGGTCGTTTCGGCTTGTGGTTGTTTTCTTGGCCTTGGTGCCAAGGGGGTGG
CTGTAAGTTGGGTGGTCTTCGGGGATGACGACCGTAAAGGTGCATGAGTGGTGTTTGGTT
TGTTACGGGTGGTTGGTGATCTGCTTGAGCAGCGCCTTCTACGCGTTCATACCTCTTCAG
TTGTGCTACAAGAATTCATTTGTCTTGAGCATGTGGTGGGTTTCCTGTGTTGTATACCTA
ATCTATGGCATTGGTTGGCTT--GATCAAAGCCCCTTTCGCGATGCGTCGCTTGCGGCGT
TGAACGAACCTCGAAACGGTCTCTGTGGTCCATGTATTCGTTGCGCATGCATCGATGGCA
TGGCCCCTGGAGCGTCGTTTGGACTCTTGGATACGGAACCTG--ATGTGGGCTGTAGTTT
CTTCDDTGATGCTATTGTTGCCCTCATTGAGCGTTCTCGCATCTCTAAACGACCGACCAT
CATGCTTAGGCATGCCTGTGCATGGTG-----GGCTGTGTCGAAGAGGAATGCTACCTGG
TTGATCCTGCCAGTAGTCATATGCTTGTCTCAA
>bup1212
GCATTCTGGGGGTCGTTTCGGCTTGTGGTTGTTTTCTTGGCCTTGGTGCCAAGGGGGTGG
CTGTAAGTTGGGTGGTCTTCGGGGATGACGACCGTAAAGGTGCATGAGTGGTGTTTGGTT
TGTTACGGGTGGTTGGTGATCTGCTTGAGCAGCGCCTTCTACGCGTTCATACCTCTTCAG
TTGTGCTACAAGAWTTCATTTGTCTTGAGCATGTGGTGGGTTTCCTGTGTTGTATACCTA
ATCTATGGCATTGGTTGGCTT--GATCAAAGCCCYTTTCGCGATGCGTCGCTTGCGGCGT
TGAACGAACCTCGAAACGGTCTCTGTGGTCCATGTATTCGTTGCGCATGCATCGATGGCA
TGGCCCCTGGAGCGYCGTTTGGACTCTTGGATACGGAACCTG--ATGTGGGyTGTAGTTT
CTTCWKTGATGCTATTGTTGCCCTCATTGAGCGTTCTCGCATCTCTAAACGACCGACCAT
CATGCTTAGGCATGCCTGTGCATGGTG-----GGCTGTGTCGAAGAGGAATGCTACCTGG
TTGATCCTGCCAGTAGTCATATGCTTGTCTCAA
>Mbup1212
GCATTCTGGGGGTCGTTTCGGCTTGTGGTTGTTTTCTTGGCCTTGGTGCCAAGGGGGTGG
CTGTAAGTTGGGTGGTCTTCGGGGATGACGACCGTAAAGGTGCATGAGTGGTGTTTGGTT
TGTTACGGGTGGTTGGTGATCTGCTTGAGCAGCGCCTTCTACGCGTTCATACCTCTTCAG
TTGTGCTACAAGAWTTCATTTGTCTTGAGCATGTGGTGGGTTTCCTGTGTTGTATACCTA
ATCTATGGCATTGGTTGGCTT--GATCAAAGCCCYTTTCGCGATGCGTCGCTTGCGGCGT
TGAACGAACCTCGAAACGGTCTCTGTGGTCCATGTATTCGTTGCGCATGCATCGATGGCA
TGGCCCCTGGAGCGYCGTTTGGACTCTTGGATACGGAACCTG--ATGTGGGCTGTAGTTT
CTTCWKTGATGCTATTGTTGCCCTCATTGAGCGTTCTCGCATCTCTAAACGACCGACCAT
CATGCTTAGGCATGCCTGTGCATGGTG-----GGCTGTGTCGAAGAGGAATGCTACCTGG
TTGATCCTGCCAGTAGTCATATGCTTGTCTCAA
>por1052
GCATTCTGGGGGTCGTTTCGGCTTGTGGTTGTTTTCTTGGCCTTGGTGCCAAGGGGGTGG
CTGTAAGTTGGGTGGTCTTCGGGGATGACGACCGTAAAGGTGCATGAGTGGTGTTTGGTT
TGTTACGGGTGGTTGGTGATCTGCTTGAGCAGCGCCTTCTACGCGTTCATRCCTCTTCAG
TTGTGCTACAAGAWTTCATTTGTCTTGAGCATGTGGTGGGTTTCCTGTGTTGYATACCTA
ATCTATGGCATTGGTTGGCTT--GATCAAAGCCCCTwTCGYGATGCGTCGCTTGCGGCGT
TGAACGAACCTCGAAACGGTCTCTGTGGTCCATGTATTCGTTGCGCATGCATCGATGGCA
TGGCCCCTGGAGCGYCGTTTGGACTCTTGGATACGGAACCTG--ATGTGGGCTGTAGTTT
CTTCATTGATGCTATTGTTGCCCTCATTGAGCGTTCTCGCATCTCTAAACGACCGACCAT
CATGCTTAGGCATGCCTGTGCATGGTG-----GGCTGTGTCGAAGAGGAATGCTACCTGG
TTGATCCTGCCAGTAGTCATATGCTTGTCTCAA
>Mpor1052
GCATTCTGGGGGTCGTTTCGGCTTGTGGTTGTTTTCTTGGCCTTGGTGCCAAGGGGGTGG
CTGTAAGTTGGGTGGTCTTCGGGGATGACGACCGTAAAGGTGCATGAGTGGTGTTTGGTT
TGTTACGGGTGGTTGGTGATCTGCTTGAGCAGCGCCTTCTACGCGTTCATRCCTCTTCAG
TTGTGCTACAAGAWTTCATTTGTCTTGAGCATGTGGTGGGTTTCCTGTGTTGYATACCTA
ATCTATGGCATTGGTTGGCTT--GATCAAAGCCCCTTTCGYGATGCGTCGCTTGCGGCGT
TGAACGAACCTCGAAACGGTCTCTGTGGTCCATGTATTCGTTGCGCATGCATCGATGGCA
TGGCCCCTGGAGCGYCGTTTGGACTCTTGGATACGGAACCTG--ATGTGGGCTGTAGTTT
CTTCATTGATGCTATTGTTGCCCTCATTGAGCGTTCTCGCATCTCTAAACGACCGACCAT
CATGCTTAGGCATGCCTGTGCATGGTG-----GGCTGTGTCGAAGAGGAATGCTACCTGG
TTGATCCTGCCAGTAGTCATATGCTTGTCTCAA
>AlpBoa2
GCATTCTGGGGGTCGTTTCGGCTTGTGGTTGTTTTCTTGGCCTTGGTGCCAAGGGGGTGG
CTGTAAGTTGGGTGGTCTTCGGGGATGACGACCGTAAAGGTGCATGAGTGGTGTTTGGTA
TGATACGGGTGGTTGGTGATCTGCTTGAGCAGCGCCTTCTAyGCGTyCATACCTCTTCAA
TTGTGCTACAAGAAyTCATTTGTCTTGAGCATGTGGTGGGTTTCCTGTGTTGTATACCTA
ATCTATGGCATTGTTTGGCTT--GATCAAAGCCCCTTTCGyGATGCGTCGCTTGCGGCGT
TGAACGAACCTCGAAACGGTCTCTGTGGTCCATGTATTCkTTGCGCATGCATCGATGGCA
TGGCCCTTGGAGCGTCGTTTGGACTCTTGGATACGGAACCTG--ATGTGGGCTGTAGTTT
CTTCATTGATGCTATTGTTGCCCTCATTGAGCGTTCTCGCATmTCTAAACGACCGACCAT
CATGCTTAGGCATGCCTGTGCATGGTG-----GGCTGTGTCGAAGAGGAATGCTACCTGG
TTGATCCTGCCAGTAGTCATATGCTTGTCTCAA
>MAlpBoa2
GCATTCTGGGGGTCGTTTCGGCTTGTGGTTGTTTTCTTGGCCTTGGTGCCAAGGGGGTGG
CTGTAAGTTGGGTGGTCTTCGGGGATGACGACCGTAAAGGTGCATGAGTGGTGTTTGGTA
TGATACGGGTGGTTGGTGATCTGCTTGAGCAGCGCCTTCTACGCGTTCATACCTCTTCAA
TTGTGCTACAAGAACTCATTTGTCTTGAGCATGTGGTGGGTTTCCTGTGTTGTATACCTA
ATCTATGGCATTGTTTGGCTT--GATCAAAGCCCCTTTCGTGATGCGTCGCTTGCGGCGT
TGAACGAACCTCGAAACGGTCTCTGTGGTCCATGTATTCTTTGCGCATGCATCGATGGCA
TGGCCCTTGGAGCGTCGTTTGGACTCTTGGATACGGAACCTG--ATGTGGGCTGTAGTTT
CTTCATTGATGCTATTGTTGCCCTCATTGAGCGTTCTCGCATCTCTAAACGACCGACCAT
CATGCTTAGGCATGCCTGTGCATGGTG-----GGCTGTGTCGAAGAGGAATGCTACCTGG
TTGATCCTGCCAGTAGTCATATGCTTGTCTCAA
>AlpUkr
GCATTCTGGGGGTCGTTTCKGCTTGTGGTTGTTTTCTTGGCCTTGGTGCCAAGGGGGTGG
CTGTAAGTTGGGTGGTCTTCGGGGATGACGACCGTAAAGGTGCATGAGTGGTGTTTGGTA
TGATACGGGTGGTTGGTGATCTGCTTGAGCAGCGCCTTCTACGCGTTCATACCTCTTCAA
TTGTGCTACAAGAAYTCATTTGTCTTGAGCATGTGGTGGGTTTCCTGTGTTGTATACCTA
ATCTATGGCATTGTTTGGCTT--GATCAAAGCCCCTTTCGCGATGCGTCGCTTGCGGCGT
TGRRCGAACCTCGAAACGGTCTCTGTGGTCCATGTATTCTTTGCGCATGCATCGATGGCA
TGGCCCTTGGAGCGTCGTTTGGACTCTTGGATACGGAACCTG--ATGTGGGCTGTAGTTT
CTTCATTGATGCTATTGTTGCCCTCATTGAGCGTTCTCGCATCTCTAAACGACCGACCAT
CATGCTTAGGCATGCCTGTGCATGGTG-----GGCTGTGTCGAAGAGGAATGCTACCTGG
TTGATCCTGCCAGTAGTCATATGCTTGTCTCAA
>MAlpUkr
GCATTCTGGGGGTCGTTTCKGCTTGTGGTTGTTTTCTTGGCCTTGGTGCCAAGGGGGTGG
CTGTAAGTTGGGTGGTCTTCGGGGATGACGACCGTAAAGGTGCATGAGTGGTGTTTGGTA
TGATACGGGTGGTTGGTGATCTGCTTGAGCAGCGCCTTCTACGCGTTCATACCTCTTCAA
TTGTGCTACAAGAATTCATTTGTCTTGAGCATGTGGTGGGTTTCCTGTGTTGTATACCTA
ATCTATGGCATTGTTTGGCTT--GATCAAAGCCCCTTTCGCGATGCGTCGCTTGCGGCGT
TGRRCGAACCTCGAAACGGTCTCTGTGGTCCATGTATTCTTTGCGCATGCATCGATGGCA
TGGCCCTTGGAGCGTCGTTTGGACTCTTGGATACGGAACCTG--ATGTGGGCTGTAGTTT
CTTCATTGATGCTATTGTTGCCCTCATTGAGCGTTCTCGCATCTCTAAACGACCGACCAT
CATGCTTAGGCATGCCTGTGCATGGTG-----GGCTGTGTCGAAGAGGAATGCTACCTGG
TTGATCCTGCCAGTAGTCATATGCTTGTCTCAA
>PoiRom
GCATTCTGGGGGTCGTTTCGGCTTGTGGTTGTTTTCTTGGCCTTGGTGCCAAGGGGGTGG
CTGTAAGTTGGGTGGTCTTCGGGGATGACGACCGTAAAGGTGCATGAGTGGTGTTTGGTw
TGwTACGGGTGGTTGGyGATCTGCTTGAGCAGCGCCTTCTACGCGTTCATACCTCTTCAR
TTGTGCTACAAGAATTCATTTGTCTTGAGCATGyGGTGGGTTTCCTGTGTTkTATACCTA
ATCTATGGCATTGTyTGGCTT--GATCAAAGCCCCTTTCGyGATGCGTCGCTTGCGGCGT
TGAACGAACCTCGAAACGGTCTCTGwGGTCCATGTATTCkTTGyGyATkCATCGwTGGCA
TGGCCCTTGrAGCGTCGTTTGGACTCTTGGATrCGGAAmCTG--ATGTGGGyTGTAGTTT
CTTCrwTGATGCTATTGTTGCCCTCATTGAGCGTTCTCrCATCTCTAAACGACCGACCrT
CwTGCTTAGGCATGCCTGTGCATGRTG-----GGCTGkkTCGAAGAGGAATGCTACCTGG
TTGATCCTGCCAGTAGTCATATGCTTGTCTCAA
>MPoiRom
GCATTCTGGGGGTCGTTTCGGCTTGTGGTTGTTTTCTTGGCCTTGGTGCCAAGGGGGTGG
CTGTAAGTTGGGTGGTCTTCGGGGATGACGACCGTAAAGGTGCATGAGTGGTGTTTGGTA
TGATACGGGTGGTTGGTGATCTGCTTGAGCAGCGCCTTCTACGCGTTCATACCTCTTCAR
TTGTGCTACAAGAATTCATTTGTCTTGAGCATGTGGTGGGTTTCCTGTGTTGTATACCTA
ATCTATGGCATTGTTTGGCTT--GATCAAAGCCCCTTTCGCGATGCGTCGCTTGCGGCGT
TGAACGAACCTCGAAACGGTCTCTGTGGTCCATGTATTCTTTGCGCATGCATCGATGGCA
TGGCCCTTGAAGCGTCGTTTGGACTCTTGGATACGGAAACTG--ATGTGGGCTGTAGTTT
CTTCATTGATGCTATTGTTGCCCTCATTGAGCGTTCTCGCATCTCTAAACGACCGACCAT
CATGCTTAGGCATGCCTGTGCATGGTG-----GGCTGTGTCGAAGAGGAATGCTACCTGG
TTGATCCTGCCAGTAGTCATATGCTTGTCTCAA
>canad
GCATTCTGGGGGTCGTTTCGGCTTGTGGTTGTTTTCTTGGCCTTGGTGCCAAGGGGGTGG
CTGTAAGTTGGGTGGTCTTCGGGGATGACGACCGTAAAGGTGCATGAGTGGTGTTTGGTT
TGTTACGGGTGGTTGGTGRTCTGCTTGAGCAGCGCCTTCTACGCGTTCATACCTCTTCAG
TTGTGCTACAAGAATTCATTTGTCTTGAGCATrTGGTGGGTTTCyTGTGTTTTATACCTA
ATCTATGGCATTsTTTGGCTT--GATCAAAGCCCCTTTCGCGATGCGTCGCTTGCGGCGT
TGAACGAACCTCGAAACGGTCTCTGAGGTCCATGTATTCGTTGCGyATTCATCGATGGCA
TGGCCCTTGGAGCGTCGTTTGGACTCTTGGATACGGAACCTG--ATGTGGGCTGTAGTTT
CTTCGATGATGCTATTGTTGCCCTCATTGAGCGTTCTCACATCTSTAAACGACCGACCGT
CATGCTTAGGCATGCCTGTGCATGGTG-----GGCTGTGTCGAAGAGGAATGCTACCTGG
TTGATCCTGCCAGTAGTCATATGCTTGTCTCAA
>Mcanad
GCATTCTGGGGGTCGTTTCGGCTTGTGGTTGTTTTCTTGGCCTTGGTGCCAAGGGGGTGG
CTGTAAGTTGGGTGGTCTTCGGGGATGACGACCGTAAAGGTGCATGAGTGGTGTTTGGTT
TGTTACGGGTGGTTGGTGATCTGCTTGAGCAGCGCCTTCTACGCGTTCATACCTCTTCAG
TTGTGCTACAAGAATTCATTTGTCTTGAGCATGTGGTGGGTTTCCTGTGTTTTATACCTA
ATCTATGGCATTGTTTGGCTT--GATCAAAGCCCCTTTCGCGATGCGTCGCTTGCGGCGT
TGAACGAACCTCGAAACGGTCTCTGAGGTCCATGTATTCGTTGCGCATTCATCGATGGCA
TGGCCCTTGGAGCGTCGTTTGGACTCTTGGATACGGAACCTG--ATGTGGGCTGTAGTTT
CTTCGATGATGCTATTGTTGCCCTCATTGAGCGTTCTCACATCTCTAAACGACCGACCGT
CATGCTTAGGCATGCCTGTGCATGGTG-----GGCTGTGTCGAAGAGGAATGCTACCTGG
TTGATCCTGCCAGTAGTCATATGCTTGTCTCAA
>eri1221
GCATTCTGGGGGTCGTTTCGGCTTGTGGTTGTTTYCTTGGCCTTGGTGCCAAGGGGGTGG
CTGTAAGTTGGGTGGTCTTCGGGGATGACGACCGTAAAGGTGCATGAGTGGTGTTTGGTT
TGTTACGGGTGGTTGGTGATCTGCTTGAGCAGCGCCTTCTACGCGTTCATACCTCTTCAG
TTGTGCTACAAGAATTCATTTGTCTTGAGCATGTGGTGGGTTTCCTGTGTTTTATACCTA
ATCTATGGCATTGTTTGGCTT--GATCAAAGCCCCTTTCGCGATGCGTCGCTTGCGRCGT
TGAACGAACCTCGAAACGGTCTCTGAGGTCCATGTATTCGTTGCGYATTCATCGATGGCA
TGGCCCTTGGAGCGTCGTTTGGACTCTTGGATRCGGAACCTGtgATGTGGGYTGTAGTTT
CTTCGATGATGCTATTGTTGCCCTCATTGAGCGTTCTCACATCTCTAAACGACCGACCGT
CATGCTTAGGCATGCCTGTGCATGGTG-----GGMTSTGTCGAAGAGGAATGCTACCTGG
TTGATCCTGCCAGTAGTCATATGCTTGTCTCAA
>Meri1221
GCATTCTGGGGGTCGTTTCGGCTTGTGGTTGTTTYCTTGGCCTTGGTGCCAAGGGGGTGG
CTGTAAGTTGGGTGGTCTTCGGGGATGACGACCGTAAAGGTGCATGAGTGGTGTTTGGTT
TGTTACGGGTGGTTGGTGATCTGCTTGAGCAGCGCCTTCTACGCGTTCATACCTCTTCAG
TTGTGCTACAAGAATTCATTTGTCTTGAGCATGTGGTGGGTTTCCTGTGTTTTATACCTA
ATCTATGGCATTGTTTGGCTT--GATCAAAGCCCCTTTCGCGATGCGTCGCTTGCGRCGT
TGAACGAACCTCGAAACGGTCTCTGAGGTCCATGTATTCGTTGCGYATTCATCGATGGCA
TGGCCCTTGGAGCGTCGTTTGGACTCTTGGATGCGGAACCTG--ATGTGGGTTGTAGTTT
CTTCGATGATGCTATTGTTGCCCTCATTGAGCGTTCTCACATCTCTAAACGACCGACCGT
CATGCTTAGGCATGCCTGTGCATGGTG-----GGMTGTGTCGAAGAGGAATGCTACCTGG
TTGATCCTGCCAGTAGTCATATGCTTGTCTCAA
>eri1222
GCATTCTGGGGGTCGTTTCGGCTTGTGGTTGTTTYCTTGGCCTTGGTGCCAAGGGGGTGG
CTGTAAGTTGGGTGGTCTTCGGGGATGACGACCGTAAAGGTGCATGAGTGGTGTTTGGkT
TGTTACGGGTGGTTGGTGATCTGCTTGAGCAGCGCCTTCTACGCGTTCATACCTCTTCAG
TTGTGCTACAAGAATTCATTTGTCTTGAGCATGTGGTGGGTTTCCTGTGTTTTATACCTA
ATCTATGGCATTGTTTGGCTT--GATCAAAGCCCCTTTCGCGATGCGTCGCTTGCGRCGT
TGAACGAACCTCGAAACGGTCTCTGAGGTCCATGTATTCGTTGCGYATTCATCGATGGCA
TGGCCCTTGGAGCGTCGTTTGGACTCTTGGATRCGGAACCTG--ATGTGGGYTGTAGTTT
CTTCGATGATGCTATTGTTGCCCTCATTGAGCGTTCTCACATCTCTAAACGACCGACCGT
CATGCTTAGGCATGCCTGTGCATGGTG-----GGMTSTGTCGAAGAGGAATGCTACCTGG
TTGATCCTGCCAGTAGTCATATGCTTGTCTCAA
>Meri1222
GCATTCTGGGGGTCGTTTCGGCTTGTGGTTGTTTYCTTGGCCTTGGTGCCAAGGGGGTGG
CTGTAAGTTGGGTGGTCTTCGGGGATGACGACCGTAAAGGTGCATGAGTGGTGTTTGGTT
TGTTACGGGTGGTTGGTGATCTGCTTGAGCAGCGCCTTCTACGCGTTCATACCTCTTCAG
TTGTGCTACAAGAATTCATTTGTCTTGAGCATGTGGTGGGTTTCCTGTGTTTTATACCTA
ATCTATGGCATTGTTTGGCTT--GATCAAAGCCCCTTTCGCGATGCGTCGCTTGCGRCGT
TGAACGAACCTCGAAACGGTCTCTGAGGTCCATGTATTCGTTGCGYATTCATCGATGGCA
TGGCCCTTGGAGCGTCGTTTGGACTCTTGGATRCGGAACCTG--ATGTGGGYTGTAGTTT
CTTCGATGATGCTATTGTTGCCCTCATTGAGCGTTCTCACATCTCTAAACGACCGACCGT
CATGCTTAGGCATGCCTGTGCATGGTG-----GGMTSTGTCGAAGAGGAATGCTACCTGG
TTGATCCTGCCAGTAGTCATATGCTTGTCTCAA
>umb1021
GCATTCTGGGGGTCGTTTCGGCTTGTGGTTGTTTTCTTGGCCTTGGTGCCAAGGGGGTGG
CTGTAAGTTGGGTGGTCTTCGGGGATGACGACCGTAAAGGTGCATGAGTGGTGTTTGGTT
TGTTACGGGTGGTTGGTGATCTGCTTGAGCAGCGCCTTCTACGCGTTCATACCTCTTCAG
TTGTGCTACAAGAATTCATTTGTCTTGAGCATGTGGTGGGTTTCCTGTGTTTTATACCTA
ATCTATGGCATTGTTTGGCTT--GATCAAAGCCCCTTTCGCGATGCGTCGCTTGCGGCGT
WGAACGAACCTCGAAAmGGkCTCTGAGGTCCATGTATTCGTTGCGyATTCATCGATGGCA
TGGCCCTTGGAGCGTCGTTTGGACTCTTGGATACGGAACCTG--ATGTGGGCTGTAGTTT
CTTCGATGATGCTATTGTTGCCCTCATTGAGCGTTCTCACATCTCTAAACGACCGACCGT
CATGCTTAGGCATGCCTGTGCATGGTG-----GGCTGTGTCGAAGAGGrATGCTACCTGG
TTGATCCTGCCAGTAGTCATATGCTTGTCTCAA
>Mumb1021
GCATTCTGGGGGTCGTTTCGGCTTGTGGTTGTTTTCTTGGCCTTGGTGCCAAGGGGGTGG
CTGTAAGTTGGGTGGTCTTCGGGGATGACGACCGTAAAGGTGCATGAGTGGTGTTTGGTT
TGTTACGGGTGGTTGGTGATCTGCTTGAGCAGCGCCTTCTACGCGTTCATACCTCTTCAG
TTGTGCTACAAGAATTCATTTGTCTTGAGCATGTGGTGGGTTTCCTGTGTTTTATACCTA
ATCTATGGCATTGTTTGGCTT--GATCAAAGCCCCTTTCGCGATGCGTCGCTTGCGGCGT
WGAACGAACCTCGAAACGGTCTCTGAGGTCCATGTATTCGTTGCGyATTCATCGATGGCA
TGGCCCTTGGAGCGTCGTTTGGACTCTTGGATACGGAACCTG--ATGTGGGCTGTAGTTT
CTTCGATGATGCTATTGTTGCCCTCATTGAGCGTTCTCACATCTCTAAACGACCGACCGT
CATGCTTAGGCATGCCTGTGCATGGTG-----GGCTGTGTCGAAGAGGAATGCTACCTGG
TTGATCCTGCCAGTAGTCATATGCTTGTCTCAA
>UmAm1
GCATTCTGGGGGTCGTTTCGGCTTGTGGTTGTTTTCTTGGCCTTGGTGCCAAGGGGGTGG
CTGTAAGTTGGGTGGTCTTCGGGGATGACGACCGTAAAGGTGCATGAGTGGTGTTTGGTT
TGTTACGGGTGGTTGGTGATCTGCTTGAGCAGCGCCTTCTACGCGTTCATACCTCTTCAG
TTGTGCTACAAGAATTCATTTGTCTTGAGCATGTGGTGGGTTTCCTGTGTTTTATACCTA
ATCTATGGCATTGTTwGGCTT--GATCAAAGCCCCTTTCGCGATGCGTCGCTTGCGGCGT
TGAACGAACCTCGAAACGGTCTCTGAGGTCCATGTATTCGTTGCGyATTCATCGATGGCA
TGGCCCTTGGAGCGTCGTTTGGACTCTTGGATRCGGAACCTG--ATGTGGGYTGTAGTTT
CTTCGATGATGCTATTGTTGCCCTCATTGAGCGTTCTCACATCTCTAAACGACCGACCGT
CATGCTTAGGCATrCCTGTGCATGGTG-----GGCTGTGTCGAAGAGGAATGCTACCTGG
TTGATCCTGCCAGTAGTCATATGCTTGTCTCAA
>MUmAm1
GCATTCTGGGGGTCGTTTCGGCTTGTGGTTGTTTTCTTGGCCTTGGTGCCAAGGGGGTGG
CTGTAAGTTGGGTGGTCTTCGGGGATGACGACCGTAAAGGTGCATGAGTGGTGTTTGGTT
TGTTACGGGTGGTTGGTGATCTGCTTGAGCAGCGCCTTCTACGCGTTCATACCTCTTCAG
TTGTGCTACAAGAATTCATTTGTCTTGAGCATGTGGTGGGTTTCCTGTGTTTTATACCTA
ATCTATGGCATTGTTTGGCTT--GATCAAAGCCCCTTTCGCGATGCGTCGCTTGCGGCGT
TGAACGAACCTCGAAACGGTCTCTGAGGTCCATGTATTCGTTGCGCATTCATCGATGGCA
TGGCCCTTGGAGCGTCGTTTGGACTCTTGGATACGGAACCTG--ATGTGGGCTGTAGTTT
CTTCGATGATGCTATTGTTGCCCTCATTGAGCGTTCTCACATCTCTAAACGACCGACCGT
CATGCTTAGGCATGCCTGTGCATGGTG-----GGCTGTGTCGAAGAGGAATGCTACCTGG
TTGATCCTGCCAGTAGTCATATGCTTGTCTCAA
>vir1238
GCATTCTGGGGGyCGTTTCGGCTTGTGGTTGTTTTCTTGGCCTTGGTGCCAAGGGGGTGG
CTGTAAGTTGGGTGGTCTTCGGGGATGACGACCGTAAAGGTGCATGAGTGGTGTTTGGTT
TGTTACGGGTGGTTGGTGATCTGCTTGAGCAGCGCCTTCTACGCGTTCATACCTCTTCAG
TTGTGCTACAAGAATTCATTTGTCTTGAGCATGTGGTGGGTTTCCTGTGTKTTATACCTA
ATCTATGGCATTGTTTGGCTT--GATCAAAGCCCCTTTCGCGATGCGTCGCTTGCGGCGT
TGAACGAACCTCGAAACGGTCTCTGArGTCCATGTATTCGTTGCGCATKCATCGATGGCA
TGGCCCTTGGAGCGTCGTTTGGACTCTTGGATACGGAACCTG--ATGTGGGCTGTAGTTT
CTTCGATGATGCTATTGTTGCCCTCATTGAGCGTTCTCACATCTCTAAACGACCGACCGT
CATGCTyAGGCATGCCTGTGCATGGTG-----GGCTGTGTCGAAGAGGAATGCTACCTGG
TTGATCCTGCCAGTAGTCATATGCTTGTCTCAA
>Mvir1238
GCATTCTGGGGGTCGTTTCGGCTTGTGGTTGTTTTCTTGGCCTTGGTGCCAAGGGGGTGG
CTGTAAGTTGGGTGGTCTTCGGGGATGACGACCGTAAAGGTGCATGAGTGGTGTTTGGTT
TGTTACGGGTGGTTGGTGATCTGCTTGAGCAGCGCCTTCTACGCGTTCATACCTCTTCAG
TTGTGCTACAAGAATTCATTTGTCTTGAGCATGTGGTGGGTTTCCTGTGTKTTATACCTA
ATCTATGGCATTGTTTGGCTT--GATCAAAGCCCCTTTCGCGATGCGTCGCTTGCGGCGT
TGAACGAACCTCGAAACGGTCTCTGAGGTCCATGTATTCGTTGCGCATGCATCGATGGCA
TGGCCCTTGGAGCGTCGTTTGGACTCTTGGATACGGAACCTG--ATGTGGGCTGTAGTTT
CTTCGATGATGCTATTGTTGCCCTCATTGAGCGTTCTCACATCTCTAAACGACCGACCGT
CATGCTTAGGCATGCCTGTGCATGGTG-----GGCTGTGTCGAAGAGGAATGCTACCTGG
TTGATCCTGCCAGTAGTCATATGCTTGTCTCAA
>virosum
GCATTCTGGGGGTCGTTTCGGCTTGTGGTTGTTTTCTTGGCCTTGGTGCCAAGGGGGTGG
CTGTAAGTTGGGTGGTCTTCGGGGATGACGACCGTAAAGGTGCATGAGTGGTGTTTGGTT
TGTTACGGGTGGTTGGTGATCTGCTTGAGCAGCGCCTTCTACGCGTTCATACCTCTTCAG
TTGTGCTACAAGAATTCATTTGTCTTGAGCATGTGGTGGGTTTCyTGTGTTTTATACCTA
ATCTATGGCATTGTTTGGCTT--GATCAAAGCCCCTTTCGCGATGCGTCGCTTGCGGCGT
TGAACGAACCTCGAAACGGTCTCTGAGGTCCrTGTATTCGTTrCGCATKCATCGATGGCA
TGGCCCTTGGAGCGTCGTTTGGACTCTTGGATACGGAACCTG--ATGTGGGCTGTAGTTT
CTTCGATGATGCTATTGTTGCCCTCATTGAGCGTTCTCACATCTCTAAACGACCGACCGT
CATGCTTAGGCATGCCTGTrCATGGTG-----GGCTGTGTCGAAGAGGAATGCTACCTGG
TTGATCCTGCCAGTAGTCATATGCTTGTCTCAA
>Mvirosum
GCATTCTGGGGGTCGTTTCGGCTTGTGGTTGTTTTCTTGGCCTTGGTGCCAAGGGGGTGG
CTGTAAGTTGGGTGGTCTTCGGGGATGACGACCGTAAAGGTGCATGAGTGGTGTTTGGTT
TGTTACGGGTGGTTGGTGATCTGCTTGAGCAGCGCCTTCTACGCGTTCATACCTCTTCAG
TTGTGCTACAAGAATTCATTTGTCTTGAGCATGTGGTGGGTTTCCTGTGTTTTATACCTA
ATCTATGGCATTGTTTGGCTT--GATCAAAGCCCCTTTCGCGATGCGTCGCTTGCGGCGT
TGAACGAACCTCGAAACGGTCTCTGAGGTCCATGTATTCGTTGCGCATGCATCGATGGCA
TGGCCCTTGGAGCGTCGTTTGGACTCTTGGATACGGAACCTG--ATGTGGGCTGTAGTTT
CTTCGATGATGCTATTGTTGCCCTCATTGAGCGTTCTCACATCTCTAAACGACCGACCGT
CATGCTTAGGCATGCCTGTGCATGGTG-----GGCTGTGTCGAAGAGGAATGCTACCTGG
TTGATCCTGCCAGTAGTCATATGCTTGTCTCAA
